# Supplementary material for: Testing alternative hypotheses on the origin and speciation of Hawaiian katydids
Source: BMC Ecol Evol. 2022 Jun 22;22:83. doi: 10.1186/s12862-022-02037-2 (PMC9215005; doi:10.1186/s12862-022-02037-2)
Supplement: Supplementary file 1 — Additional file 1. Aligned sequences, with COX1 and CytB separately aligned and then concatenated. [file 12862_2022_2037_MOESM1_ESM.nex]

#NEXUS
[Sequences in DAMBE -- data title]

[Name: B_nihoa_A              Len: 2001  Check:    31202]
[Name: B_nihoa_B              Len: 2001  Check:    35185]
[Name: B_kauaiensis_A         Len: 2001  Check:    38467]
[Name: B_kauaiensis_B         Len: 2001  Check:      597]
[Name: B_unica_A              Len: 2001  Check:    63816]
[Name: B_unica_B              Len: 2001  Check:    21418]
[Name: B_parvula_A            Len: 2001  Check:    25539]
[Name: B_parvula_B            Len: 2001  Check:    53565]
[Name: B_molokaiensis_A       Len: 2001  Check:    23541]
[Name: B_molokaiensis_B       Len: 2001  Check:    43924]
[Name: B_deplanata_A          Len: 2001  Check:    31675]
[Name: B_deplanata_B          Len: 2001  Check:     1501]
[Name: B_brunnea_A            Len: 2001  Check:    56497]
[Name: B_brunnea_B            Len: 2001  Check:    60596]
[Name: B_mauiensis_A          Len: 2001  Check:    61271]
[Name: B_mauiensis_B          Len: 2001  Check:    45278]
[Name: B_pilimauiensis_A      Len: 2001  Check:    46907]
[Name: B_pilimauiensis_B      Len: 2001  Check:    44121]
[Name: B_nitida_A             Len: 2001  Check:    10787]
[Name: B_nitida_B             Len: 2001  Check:    33454]
[Name: B_nitida_C             Len: 2001  Check:    44959]
[Name: E_nasutus              Len: 2001  Check:    46461]
[Name: E_pallidus             Len: 2001  Check:    20884]
[Name: R_lineosa              Len: 2001  Check:    58521]
[Name: R_dubia                Len: 2001  Check:    65519]
[Name: Neoconocephalus_sp     Len: 2001  Check:      682]
[Name: Conanalus_pieli        Len: 2001  Check:    57211]
[Name: Conocephalus_maculatus Len: 2001  Check:     5244]
[Name: Conocephalus_melaenus  Len: 2001  Check:    50911]
[Name: Ducetia_japonica       Len: 2001  Check:    62618]
[Name: Pseudokuzicus_pieli    Len: 2001  Check:    14506]


begin data;
 dimensions ntax=31 nchar=2001;
 format datatype=DNA interleave missing=-;
  matrix
              B_nihoa_A ACTTTATACTTCATCTTTGG AGCATGAGCAGGAATAGTAG GAACTTCCTTAAGTTTACTT ATTCGTGCTGAACTAGGGCA ACCCGGATTCCTTATTGGTG 
              B_nihoa_B ACTTTATACTTCATCTTTGG AGCATGAGCAGGAATAGTAG GAACTTCCTTAAGTTTACTT ATTCGTGCTGAACTAGGGCA ACCCGGATTCCTTATTGGTG 
         B_kauaiensis_A ACCTTATATTTTATCTTTGG AGCTTGAGCAGGAATAGTAG GAACTTCTTTAAGTTTACTT ATTCGTACTGAACTAGGACA ACCAGGGTCTCTCATTGGTG 
         B_kauaiensis_B ACCTTATATTTTATCTTTGG AGCTTGAGCAGGAATAGTAG GAACTTCTTTAAGTTTACTT ATTCGTACTGAACTAGGACA ACCAGGGTCTCTCATTGGTG 
              B_unica_A ACCTTATATTTTATCTTCGG AGCTTGGGCAGGGATAGTAG GAACCTCTTTAAGATTACTT ATTCGTACTGAGCTAGGACA ACCTGGATCTCTCATTGGTG 
              B_unica_B -------------------- -------------------- -------------------- -------------------- -------------------- 
            B_parvula_A ACCTTATATTTTATCTTTGG AGCTTGAGCAGGAATAGTAG GAACTTCTTTAAGTTTACTT ATTCGTACTGAACTAGGACA ACCAGGATCTCTCATTGGCG 
            B_parvula_B ACCTTATATTTTATCTTCGG AGCTTGAGCAGGGATAGTAG GAACTTCTTTAAGCTTACTT ATTCGTACTGAACTAGGACA ACCTGGATCTCTCATTGGYG 
       B_molokaiensis_A ACCTTATATTTTATTTTTGG AGCTTGAGCAGGAATAGTAG GAACTTCTTTAAGTTTACTT ATTCGTACTGAACTAGGACA ACCAGGGTCTCTCATTGGTG 
       B_molokaiensis_B ACCTTATATTTTATTTTTGG AGCTTGAGCAGGAATAGTAG GAACTTCTTTAAGTTTACTT ATTCGTACTGAACTAGGACA ACCAGGGTCTCTCATTGGTG 
          B_deplanata_A ACCTTATATTTTATCTTTGG AGCTTGGGCAGGAATAGTAG GAACTTCTTTAAGTTTACTT ATTCGTACTGAACTAGGACA ACCAGGGTCTCTCATTGGTG 
          B_deplanata_B ACCTTATATTTTATCTTTGG AGCTTGGGCAGGAATAGTAG GAACTTCTTTAAGTTTACTT ATTCGTACTGAACTAGGACA ACCAGGGTCTCTCATTGGTG 
            B_brunnea_A ACCTTATATTTTATCTTTGG AGCATGAGCAGGTATAGTAG GAACTTCTTTAAGCTTACTT ATTCGTACTGAACTAGGACA ACCAGGATTTCTCATTGGTG 
            B_brunnea_B ACCTTATATTTTATCTTTGG AGCATGAGCAGGTATAGTAG GAACTTCTTTAAGCTTACTT ATTCGTACTGAAGTAGGACA ACCAGGATTTCTCATTGGTG 
          B_mauiensis_A ACCTTATATTTTATCTTTGG AGCATGAGCAGGTATAGTAG GAACTTCTTTAAGCTTACTT ATCCGTACTGAACTAGGACA ACCAGGATTTCTCATTGGTG 
          B_mauiensis_B ACCTTATATTTTATCTTTGG AGCATGAGCAGGTATAGTAG GAACTTCTTTAAGCTTACTT ATCCGTACTGAACTAGGACA ACCAGGATTTCTCATTGGTG 
      B_pilimauiensis_A ACCTTATATTTTATCTTTGG AGCATGAGCAGGTATAGTAG GAACTTCTTTAAGCTTACTT ATCCGTACTGAACTAGGACA ACCAGGGTTTCTCATTGGTG 
      B_pilimauiensis_B ACCTTATATTTTATCTTTGG AGCATGAGCAGGTATAGTAG GAACTTCTTTAAGCTTACTT ATCCGTACTGAACTAGGACA ACCAGGATTTCTCATTGGTG 
             B_nitida_A ACCTTATATTTTATCTTTGG AGCATGAGCAGGTATAGTAG GAACATCTTTAAGCTTACTT ATCCGTACTGAACTAGGACA ACCAGGATTTCTCATTGGTG 
             B_nitida_B -------------------- ------------YATAGTAG GAACATCTTTAAGCTTACTT ATCCGTACTGAACTAGGACA ACCAGGATTTCTCATTGGTG 
             B_nitida_C ACCTTATATTTTATCTTTGG AGCATGGGCAGGTATAGTAG GAACCTCTTTAAGCTTACTT ATCCGTACTGAACTAGGACA ACCAGGATCTCTCATTGGTG 
              E_nasutus ACCTTATACTTCATCTTTGG AGCATGAGCAGGAATAGTAG GAACTTCTTTAAGTTTACTT ATTCGTGCAGAACTGGGTCA GCCCGGGTTTCTTATTGGTG 
             E_pallidus ACTTTATACTTCATCTTTGG AGCATGAGCAGGAATAGTAG GAACTTCTTTAAGTTTACTT ATTCGTGCAGAACTGGGGCA GCCCGGGTTTCTAATTGGTG 
              R_lineosa ACCTTATATTTCATTTTCGG AGCATGAGCAGGAATAGTGG GAACTTCCCTAAGCTTACTT ATCCGCGCTGAATTAGGACA ACCGGGCTTCCTTATTGGTG 
                R_dubia ACTTTATACTTCATCTTTCG AGCATGAGCAGGAATAGTTG GAACTTCTTTAAATCTACTT ATTCGTGCCGAATTAGGACA ACCCGGATTTTTAATTGGCG 
     Neoconocephalus_sp -------------------- -------------------- -------------------- -------------------- -------------------- 
        Conanalus_pieli ACTTTATATTTCATTTTTGG AGCATGAGCAGGTATAGTAG GAACATCATTAAGATTGTTA ATTCGAGCTGAGTTAGGTCA ACCTGGTTACCTTATTGGTG 
 Conocephalus_maculatus ACCTTATATTTCATCTTTGG AGCCTGAGCTGGTATAGTAG GTACATCCCTAAGCCTATTA ATTCGTGCGGAACTGGGTCA ACCAGGTTATCTTATTGGAG 
  Conocephalus_melaenus ACTTTGTATTTCATTTTTGG GGCTTGAGCTGGTATAGTCG GTACATCGTTAAGTTTACTT ATTCGAGCAGAGCTGGGTCA ACCAGGATACTTAATTGGAG 
       Ducetia_japonica ACTTTATATTTCATTTTCGG AGCTTGAGCTGGTATAGTCG GAACATCATTAAGTTTATTA ATTCGAGCTGAATTAGGACA ACCTGGTTATTTAATTGGTG 
    Pseudokuzicus_pieli ACTCTATATTTTATTTTTGG GGCCTGAGCAGGAATAGTGG GAACTTCACTGAGTATACTA ATTCGAGCTGAATTAGGACA ACCTGGATTTCTTATTGGTG 

              B_nihoa_A ATGATCAAATTTATAATGTA ATCGTAACAGCTCACGCTTT TGTAATAATTTTTTTTATAG TAATACCTATTATAATTGGA GGATTCGGAAACTGATTAGT 
              B_nihoa_B ATGATCAAATTTATAATGTA ATCGTAACAGCTCACGCTTT TGTAATAATTTTTTTTATAG TAATACCTATTATAATTGGA GGATTCGGAAACTGATTAGT 
         B_kauaiensis_A ATGATCAAATTTATAATGTC ATTGTTACCGCCCATGCTTT TGTAATAATTTTCTTCATAG TTATACCCATTATAATTGGG GGATTCGGAAACTGATTAGT 
         B_kauaiensis_B ATGATCAAATTTATAATGTC ATTGTTACCGCCCATGCTTT TGTAATAATTTTCTTCATAG TTATACCCATTATAATTGGG GGATTCGGAAACTGATTAGT 
              B_unica_A ACGATCAAATTTATAATGTT ATTGTTACCGCTCATGCTTT TGTAATAATTTTCTTCATAG TAATACCTATTATAATTGGA GGATTCGGAAATTGATTAGT 
              B_unica_B -------------------- -----------------CTT TGTAATAATTTTCTTCATAG TAATACCTATTATAATTGGG GGATTCGGAAATTGATTAGT 
            B_parvula_A ATGATCAAATTTATAATGTC ATTGTCACCGCCCATGCCTT TGTAATAATTTTCTTCATAG TTATGCCTATTATAATTGGG GGATTCGGAAACTGATTAGT 
            B_parvula_B AYGAYCAAATTTATAATGTY ATTGTYACCGCCCATGCCTT TGTAATAATYTTCTTCATAG TAATRCCTATTATAATTGGG GGATTCGGAAACTGATTAGT 
       B_molokaiensis_A ATGATCAAATTTATAATGTT ATTGTTACCGCCCATGCCTT TGTAATAATTTTCTTCATAG TTATACCCATTATAATTGGG GGATTCGGAAACTGACTAGT 
       B_molokaiensis_B ATGATCAAATTTATAATGTT ATTGTTACCGCCCATGCCTT TGTAATAATTTTCTTCATAG TTATACCCATTATAATTGGG GGATTCGGAAACTGACTAGT 
          B_deplanata_A ATGATCAAATTTATAATGTT ATCGTTACCGCCCATGCTTT TGTAATAATTTTCTTCATAG TTATACCCATTATAATCGGA GGATTTGGAAACTGACTAGT 
          B_deplanata_B ATGATCAAATTTATAATGTT ATCGTTACCGCCCATGCTTT TGTAATAATTTTCTTCATAG TTATACCCATTATAATCGGA GGATTTGGAAACTGACTAGT 
            B_brunnea_A ATGATCAAATTTATAATGTT ATTGTTACCGCCCATGCCTT TGTAATAATTTTCTTCATAG TAATACCAATTATAATTGGA GGATTCGGAAATTGATTAGT 
            B_brunnea_B ACGATCAAATTTATAATGTT ATTGTTACCGCCCATGCCTT TGTAATAATTTTCTTCATAG TAATACCAATTATAATTGGA GGATTCGGAAATTGATTAGT 
          B_mauiensis_A ACGATCAAATTTATAACGTT ATTGTTACCGCCCATGCTTT TGTAATAATTTTCTTCATAG TAATACCAATTATAATTGGA GGATTTGGTAATTGACTAGT 
          B_mauiensis_B ACGATCAAATTTATAACGTT ATTGTTACCGCCCATGCTTT TGTAATAATTTTCTTCATAG TAATACCAATTATAATTGGA GGATTTGGTAATTGACTAGT 
      B_pilimauiensis_A ATGATCAAATTTATAACGTT ATTGTTACCGCCCATGCTTT TGTAATAATTTTCTTCATAG TAATACCAATTATAATTGGA GGATTTGGTAATTGACTAGT 
      B_pilimauiensis_B ATGATCAAATTTATAACGTT ATTGTTACCGCCCACGCTTT TGTAATAATTTTCTTCATAG TAATACCAATTATAATTGGA GGATTTGGTAATTGACTAGT 
             B_nitida_A ATGATCAAATTTATAATGTT ATTGTTACCGCCCATGCCTT TGTAATAATTTTCTTCATAG TAATACCCATTATAATTGGA GGATTCGGAAATTGATTGGT 
             B_nitida_B ATGATCAAATTTATAATGTT ATTGTTACCGCCCATGCCTT TGTAATAATTTTCTTCATAG TAATACCCATTATAATTGGG GGATTCGGAAATTGATTGGT 
             B_nitida_C ATGATCAAATTTATAATGTT ATCGTTACCGCCCATGCCTT TGTAATAATTTTCTTCATAG TAATACCAATTATAATTGGA GGATTCGGAAATTGATTAGT 
              E_nasutus ATGACCAAATTTATAATGTA ATTGTAACAGCCCATGCTTT TGTAATAATCTTTTTTATAG TAATACCTATTATAATTGGA GGGTTCGGAAACTGATTGGT 
             E_pallidus ATGACCAAATTTATAATGTA ATTGTAACAGCCCATGCTTT TGTAATAATTTTTTTTATAG TAATACCTATTATAATCGGA GGATTCGGAAACTGATTAGT 
              R_lineosa ATGATCAGATTTATAATGTA ATTGTCACTGCCCATGCTTT TGTTATAATCTTCTTTATAG TTATACCTATTATAATTGGA GGATTTGGAAACTGATTAGT 
                R_dubia ATGATCAGATTTATAATGTA ATTGTTACTGCCCACTCTTT TATAATAATTTTCTTCATAG TAATACCTATTATAATTGGA GGATTCGGTAATTGATTAGT 
     Neoconocephalus_sp -------------------- -----------------TTT TGTTATAATCTTCTTTATAG TAATACCTATTATAATTGGA GGCTTCGGAAATTGATTAGT 
        Conanalus_pieli ATGATCAAATTTATAATGTA ATTGTTACAGCTCACGCTTT TGTAATAATTTTCTTTATAG TTATACCTATTATAATTGGG GGATTTGGTAATTGACTTGT 
 Conocephalus_maculatus ATGACCAAATTTATAATGTA ATTGTTACAGCTCATGCATT CGTAATAATTTTCTTTATAG TTATACCTATTATAATTGGA GGATTTGGGAACTGATTAGT 
  Conocephalus_melaenus ATGATCAGATCTATAATGTA ATTGTTACAGCCCACGCTTT TGTAATAATTTTCTTTATAG TAATACCCATTATAATTGGG GGATTCGGTAACTGACTTGT 
       Ducetia_japonica ATGATCAAATTTATAATGTT ATTGTAACAGCACATGCTTT TGTAATAATTTTCTTCATAG TAATACCAATTATAATTGGA GGATTTGGTAATTGATTAGT 
    Pseudokuzicus_pieli ATGATCAAATTTATAATGTA ATTGTAACAGCCCATGCTTT TGTAATAATTTTCTTCATAG TAATACCAATTATAATTGGA GGGTTTGGAAATTGATTAGT 

              B_nihoa_A ACCTTTAATATTAGGAGCTC CTGATATAGCTTTCCCTCGA ATAAATAACATAAGTTTTTG ATTATTACCCCCATCTTTAA CACTCCTGCTCTCTAGAAGT 
              B_nihoa_B ACCTTTAATATTAGGAGCTC CTGATATAGCTTTCCCTCGA ATAAATAACATAAGTTTTTG ATTATTACCCCCATCTTTAA CACTCCTGCTCTCTAGAAGT 
         B_kauaiensis_A GCCTTTAATATTAGGAGCCC CCGATATAGCCTTTCCTCGA ATAAACAACATAAGTTTTTG ATTACTCCCACCCTCATTAA CCCTTTTACTCGCCAGAAGA 
         B_kauaiensis_B GCCTTTAATATTAGGAGCCC CCGATATAGCCTTTCCTCGA ATAAACAACATAAGTTTTTG ATTACTCCCACCCTCATTAA CCCTTTTACTCGCCAGAAGA 
              B_unica_A ACCCTTGATATTAGGAGCCC CTGATATGGCATTTCCCCGA ATAAACAACATAAGCTTTTG ATTACTCCCACCCTCACTAA CCCTTTTACTCGCCAGAAGA 
              B_unica_B ACCTTTGATATTAGGGGCCC CTGATATGGCATTCCCCCGA ATAAACAACATAAGCTTTTG ATTGCTCCCACCTTCACTAA CCCTTTTACTCGCCAGAAGA 
            B_parvula_A GCCTTTAATATTAGGAGCCC CTGATATAGCCTTTCCTCGA ATAAACAACATAAGTTTTTG ATTACTCCCACCTTCATTAA CCCTTTTACTCGCCAGAAGA 
            B_parvula_B GCCTTTAATATTAGGAGCCC CTGATATAGCMTTYCCTCGA ATAAACAACATAAGTTTTTG ATTACTCCCACCTTCATTAA CCCTTTTACTCGCCAGAAGA 
       B_molokaiensis_A ACCCTTAATATTAGGAGCCC CTGATATAGCATTCCCTCGA ATAAACAACATAAGTTTTTG ATTACTCCCACCTTCATTAA CCCTTTTACTCGCCAGAAGT 
       B_molokaiensis_B ACCCTTAATATTAGGAGCCC CTGATATAGCATTCCCTCGA ATAAACAACATAAGTTTTTG ATTACTCCCACCTTCATTAA CCCTTTTACTCGCCAGAAGT 
          B_deplanata_A GCCTTTGATATTAGGAGCCC CTGACATAGCATTCCCTCGA ATAAACAATATAAGTTTTTG ATTACTTCCACCTTCATTAA CCCTTTTACTCGCCAGAAGA 
          B_deplanata_B GCCTTTGATATTAGGAGCCC CTGACATAGCATTCCCTCGA ATAAACAATATAAGTTTTTG ATTACTTCCACCTTCATTAA CCCTTTTACTCGCCAGAAGA 
            B_brunnea_A GCCCTTGATATTAGGAGCTC CTGATATAGCATTCCCTCGA ATAAACAACATAAGATTTTG ATTACTCCCACCTTCATTAA CCCTCTTACTCGCCAGAAGA 
            B_brunnea_B GCCCTTGATATTAGGAGCTC CTGATATAGCATTCCCTCGA ATAAACAACATAAGATTTTG ATTACTCCCACCTTCATTAA CCCTCTTACTCGCCAGAAGA 
          B_mauiensis_A ACCTTTGATATTAGGAGCTC CTGATATAGCATTCCCTCGA ATAAACAATATAAGATTTTG ATTACTCCCACCTTCATTAA CCCTTTTACTCGCCAGAAGT 
          B_mauiensis_B ACCTTTGATATTAGGAGCTC CTGATATAGCATTCCCTCGA ATAAACAATATAAGATTTTG ATTACTCCCACCTTCATTAA CCCTTTTACTCGCCAGAAGT 
      B_pilimauiensis_A ACCTTTGATATTAGGAGCTC CTGATATAGCATTTCCTCGA ATAAACAATATAAGATTTTG ATTACTTCCACCTTCATTAA CCCTTTTACTCGCCAGAAGT 
      B_pilimauiensis_B ACCTTTGATATTAGGAGCTC CTGATATAGCATTTCCTCGA ATAAACAATATAAGATTTTG ATTACTTCCGCCTTCATTAA CCCTTTTACTCGCCAGAAGT 
             B_nitida_A GCCTTTGATATTAGGAGCTC CTGATATAGCGTTCCCTCGA ATAAACAACATAAGATTTTG ATTACTCCCACCTTCATTAA CCCTTTTACTCGCCAGAAGA 
             B_nitida_B GCCTTTGATATTAGGAGCTC CTGATATAGCATTCCCTCGA ATAAACAACATAAGATTTTG ATTACTCCCACCTTCATTAA CCCTTTTACTCGCCAGAAGA 
             B_nitida_C ACCTTTGATATTAGGAGCTC CTGATATAGCATTTCCTCGA ATAAACAACATAAGATTTTG ATTACTACCACCTTCATTAA CCCTTTTACTCGCCAGAAGA 
              E_nasutus ACCTTTAATGTTAGGAGCCC CTGATATAGCCTTCCCTCGA ATAAATAATATAAGTTTTTG GCTATTACCACCATCTTTAA CACTCCTCCTAGCTAGAAGT 
             E_pallidus ACCTTTAATGTTAGGAGCCC CTGATATAGCCTTCCCTCGA ATAAATAATATAAGTTTTTG ACTATTACCACCATCTTTAA CACTCCTCCTAGCTAGAAGT 
              R_lineosa TCCCTTAATATTGGGGGCCC CAGATATAGCATTTCCACGA ATAAATAATATAAGTTTTTG ACTATTACCCCCATCTCTGA CCCTTTTACTTGCGAGAAGT 
                R_dubia TCCTTTAATGTTAGGAGCTC CTGATATAGCATTCCCTCGA ATAAATAATATAAGTTTTTG ATTACTCCCACCATCGCTAA CCCTTTTACTCGCCAGAAGA 
     Neoconocephalus_sp TCCTTTAATACTAGGGGCTC CAGATATAGCATTCCCTCGA ATAAACAACATAAGCTTCTG ATTATTACCTCCCTCACTTA CCCTTTTACTTGCTAGAAGA 
        Conanalus_pieli TCCTTTAATACTCGGAGCCC CAGATATAGCATTCCCACGA ATAAATAATATAAGATTTTG ATTATTACCTCCCTCTTTAA CACTCCTCCTGGCCAGAAGC 
 Conocephalus_maculatus ACCTTTAATACTTGGAGCCC CTGATATAGCTTTTCCCCGA ATAAACAATATGAGATTTTG ACTCTTACCCCCATCTTTGA CACTACTCCTTGCGAGAAGC 
  Conocephalus_melaenus TCCTTTAATATTAGGAGCCC CTGATATAGCCTTTCCCCGA ATAAATAACATAAGTTTTTG ATTACTACCTCCATCATTAA CTTTACTTCTTGCAAGAAGC 
       Ducetia_japonica ACCATTAATATTAGGAGCCC CAGATATAGCATTCCCTCGA ATAAATAATATAAGTTTCTG ATTATTATCCCCTTCATTAA CTCTTTTATTAACTAGAAGT 
    Pseudokuzicus_pieli ACCTTTAATATTAGGAGCAC CTGATATAGCATTCCCTCGA ATAAATAATATAAGATTTTG ATTATTACCTCCTTCTCTAT CCCTTTTATTAGCAAGTAGA 

              B_nihoa_A ATAGTGGAAAGTGGCGCGGG CACAGGTTGAACAGTTTACC CCCCGCTTTCTGCCGGAATT GCCCATGCTGGTGCTTCAGT TGATCTVGCTATTTTTTCTT 
              B_nihoa_B ATAGTGGAAAGTGGCGCGGG CACAGGTTGAACAGTTTACC CCCCGCTTTCTGCCGGAATT GCCCATGCTGGTGCTTCAGT TGATCTCGCTATTTTTTCTT 
         B_kauaiensis_A ATAGTGGAAAGTGGCGCCGG CACAGGTTGAACAGTTTACC CTCCGCTTTCTGCCGGAATT GCACATGCCGGAGCTTCAGT TGATTTAGCAATTTTCTCAT 
         B_kauaiensis_B ATAGTGGAAAGTGGCGCCGG CACAGGTTGAACAGTTTACC CCCCGCTTTCTGCCGGAATT GCACATGCCGGAGCTTCAGT TGATTTAGCAATTTTCTCAT 
              B_unica_A CTAGTGGAAAGTGGCGCGGG CACAGGTTGAACAGTTTACC CTCCGCTTTCTGCCGGAATT GCACATGCCGGAGCTTCAGT TGATTTAGCTATTTTCTCAT 
              B_unica_B CTAGTGGAAAGTGGCGCGGG CACAGGTTGAACAGTTTACC CCCCGCTTTCTGCCGGAATT GCACATGCCGGAGCTTCAGT GGATTTAGCTATTTTCTCAT 
            B_parvula_A ATAGTGGAAAGTGGCGCCGG CACAGGTTGAACAGTTTACC CTCCGCTTTCTGCCGGAATT GCACATGCTGGRGCTTCAGT TGATTTAGCTATTTTCTCAT 
            B_parvula_B MTAGTGGAAAGTGGCGCSGG CACAGGTTGAACAGTTTACC CTCCGCTTTCTGCTGGAATY GCACATGCTGGRGCTTCAGT TGACTTAGCTATTTTCTCAT 
       B_molokaiensis_A ATAGTCGAAAGTGGCGCGGG CACAGGTTGAACAGTTTACC CCCCGCTTTCTGCCGGAATT GCACATGCCGGAGCTTCAGT TGACTTAGCCATCTTCTCAT 
       B_molokaiensis_B ATAGTCGAAAGTGGCGCGGG CACAGGTTGAACAGTTTACC CCCCGCTTTCTGCCGGAATT GCACATGCCGGAGCTTCAGT TGACTTAGCCATCTTCTCAT 
          B_deplanata_A GTAGTCGAAAGTGGCGCGGG CACAGGTTGAACAGTTTACC CCCCGCTCTCTGCCGGAATT GCCCATGCCGGAGCTTCAGT TGACTTAGCTATTTTCTCAT 
          B_deplanata_B GTAGTCGAAAGTGGCGCGGG CACAGGTTGAACAGTTTACC CCCCGCTCTCTGCCGGAATT GCCCATGCCGGAGCTTCAGT TGACTTAGCTATTTTCTCAT 
            B_brunnea_A ATAGTTGAAAGTGGCGCGGG CACAGGTTGAACAGTTTACC CCCCGCTTTCCGCCGGAATC GCACATGCTGGTGCTTCTGT TGACCTAGCTATCTTCTCAT 
            B_brunnea_B ATAGTTGAAAGTGGCGCGGG CACAGGTTGAACAGTTTACC CCCCGCTTTCCGCCGGAATC GCACATGCTGGHGCTTCTGT TGACCTAGCCATCTTCTCAT 
          B_mauiensis_A ATAGTGGAAAGTGGCGCTGG CACAGGTTGAACGGTTTACC CCCCGCTTTCCGCCGGAATC GCACATGCTGGAGCTTCTGT TGACCTAGCTATCTTCTCAT 
          B_mauiensis_B ATAGTGGAAAGTGGCGCTGG CACAGGTTGAACGGTTTACC CCCCGCTTTCCGCCGGAATC GCACATGCTGGAGCTTCTGT TGACCTAGCTATCTTCTCAT 
      B_pilimauiensis_A ATAGTGGAAAGTGGCGCTGG CACAGGTTGAACGGTTTACC CCCCGCTTTCCGCCGGAATC GCCCATGCTGGAGCTTCTGT TGACCTAGCTATCTTCTCAT 
      B_pilimauiensis_B ATAGTGGAAAGTGGCGCTGG CACAGGTTGAACGGTTTACC CCCCGCTTTCCGCCGGAATC GCACATGCTGGAGCTTCTGT TGACCTAGCTATCTTCTCAT 
             B_nitida_A ATAGTGGAAAGTGGCGCGGG CACAGGTTGAACAGTTTACC CCCCGCTTTCCGGCGGAATT GCACATGCTGGAGCTTCTGT TGACCTGGCTATCTTCTCGT 
             B_nitida_B ATAGTGGAAAGTGGCGCGGG CACAGGTTGAACAGTTTACC CCCCGCTTTCCGCCGGAATC GCACATGCTGGAGCTTCTGT TGACCTAGCTATCTTCTCGT 
             B_nitida_C ATAGTGGAAAGTGGCGCGGG CACAGGTTGAACAGTTTACC CCCCGCTTTCCGCCGGAATC GCACATGCTGGAGCTTCTGT TGACTTAGCTATCTTCTCAT 
              E_nasutus CTAGTGGAAAGTGGCGCGGG CACAGGTTGAACGGTTTACC CCCCGCTTTCTGCCGGAATT GCTCATGCTGGTGCTTCAGT TGATCTAGCGATTTTTTCTT 
             E_pallidus CTAGTGGAAAGTGGCGCGGG CACAGGTTGAACGGTTTACC CCCCGCTTTCTGCTGGAATT GCTCATGCTGGTGCTTCAGT TGATCTAGCTATTTTTTCTT 
              R_lineosa CTTGTTGAAAATGGCGCGGG CACAGGTTGGACAGTTTATC CCCCACTTTCTGCAGGAATT GCCCATGCTGGAGCCTCAGT AGATTTAGCTATTTTCTCCT 
                R_dubia TTAGTGGAAAGTGGCGCGGG TACAGGTTGAACGGTTTATC CTCCGCTTTCTGCAGGAATC GCCCATGCAGGAGCCTCAGT TGACCTAGCTATCTTTTCTT 
     Neoconocephalus_sp CTAGTGGAAAGTGGAGCGGG TACAGGTTGAACGGTTTACC CACCGCTCTCAGCTGGAATT GCACATGCCGGAGCTTCAGT AGATCTCGCTATTTTTTCAT 
        Conanalus_pieli CTTGTGGAAAACGGAGCTGG CACTGGTTGAACGGTGTACC CACCACTATCTGGTGGAATT TCCCATGCAGGGGCTTCAGT TGATTTAGCAATTTTCTCCT 
 Conocephalus_maculatus CTTGTCGAAAACGGAGCAGG CACTGGTTGAACGGTGTACC CACCGCTATCTGCCGGAATT GCACATGCAGGTGCTTCTGT AGATTTAGCTATTTTCTCTT 
  Conocephalus_melaenus CTTATTGAAAATGGAGCTGG CACCGGTTGAACGGTGTACC CACCGCTTTCTGCAGGAATT GCCCATGCTGGAGCTTCTGT TGATCTGGCTATCTTCTCTT 
       Ducetia_japonica TTAGTAGAAAATGGAGCTGG TACTGGTTGAACAGTTTACC CTCCTTTATCTGGAGGTATT GCCCATGGGGGTGCTTCCGT AGATCTAGCTATTTTCTCTC 
    Pseudokuzicus_pieli CTAGTAGAAAATGGAGCTGG AACAGGTTGAACTGTCTACC CTCCTCTTTCCGCTAATATT GCTCATGCCGGAGCATCAGT AGATTTAGCTATTTTTTCTC 

              B_nihoa_A TACATTTAGCTGGTGTTTCC TCAATTCTTGGGGCTGTTAA TTTTATTACTACAACAATTA ATATACGAGCCCCAGGTATA TCACTAGATCAAACACCTTT 
              B_nihoa_B TACATTTAGCTGGTGTTTCC TCAATTCTTGGGGCTGTTAA TTTTATTACTACAACAATTA ATATACGAGCCCCAGGTATA TCACTAGATCAAACACCTTT 
         B_kauaiensis_A TACATTTGGCCGGTGTTTCC TCAATTCTCGGAGCTGTAAA TTTCATTACAACCACAATTA ATATACGAACACCAGGTATA TCTTTAGATCAAACCCCCTT 
         B_kauaiensis_B TACATTTGGCCGGTGTTTCC TCAATTCTTGGAGCTGTAAA TTTCATTACAACCACAATTA ATATACGAACACCAGGTATA TCTTTAGATCAAACTCCCCT 
              B_unica_A TACATTTAGCAGGTGTTTCT TCAATTCTTGGGGCTGTAAA CTTCATTACAACAACTATTA ACATACGAGCTCCAGGAATA TCTTTAGATCAAACCCCCCT 
              B_unica_B TACATTTAGCAGGTGTTTCT TCAATTCTTGGGGCTGTAAA CTTCATTACAACAACTATTA ACATACGAGCTCCAGGTATA TCTTTAGATCAAACCCCCCT 
            B_parvula_A TACACTTAGCAGGTGTTTCG TCAATTCTTGGGGCCGTAAA TTTCATTACAACCACAATTA ATATACGAACACCAGGCATA TCTTTAGATCAAACCCCCCT 
            B_parvula_B TACACTTAGCAGGTGTTTCC TCAATTCTTGGAGCTGTAAA YTTCATTACAACMACRATTA ATATACGAGCACCAGGYATA TCTTTAGATCAAACCCCCCT 
       B_molokaiensis_A TACATTTAGCAGGTGTTTCC TCAATTCTTGGGGCTGTAAA CTTCATTACAACAACAATTA ATATACGAGCTCCAGGTATA TCCTTAGATCAAACTCCCCT 
       B_molokaiensis_B TACATTTAGCAGGTGTTTCC TCAATTCTTGGGGCTGTAAA CTTCATTACAACAACAATTA ATATACGAGCTCCAGGTATA TCCTTAGATCAAACTCCCCT 
          B_deplanata_A TACATTTAGCAGGTGTTTCC TCAATTCTTGGAGCTGTAAA TTTCATTACTACAACAATTA ATATACGAGCACCAGGTATA TCATTAGATCAAACTCCTCT 
          B_deplanata_B TACATTTAGCAGGTGTTTCC TCAATTCTTGGAGCTGTAAA TTTCATTACTACAACAATTA ATATACGAGCACCAGGTATA TCATTAGATCAAACTCCTCT 
            B_brunnea_A TGCATTTAGCAGGTGTTTCC TCAATTCTTGGCGCTGTAAA CTTCATTACAACAACAATTA ATATACGAGCACCAGGTATA TCTTTAGACCAAACCCCTTT 
            B_brunnea_B TGCATTTAGCAGGTGTTTCC TCAATTCTTGGCGCTGTAAA CTTCATTACAACAACAATTA ATATACGAGCACCAGGTATA TCTTTAGACCAAACCCCTTT 
          B_mauiensis_A TACATTTAGCAGGTGTTTCC TCAATTCTTGGAGCTGTAAA CTTTATTACAACAACAATTA ATATACGAGCACCAGGTATA TCTTTAGATCAAACCCCTTT 
          B_mauiensis_B TACATTTAGCAGGTGTTTCC TCAATTCTTGGAGCTGTAAA CTTTATTACAACAACAATTA ATATACGAGCACCAGGTATA TCTTTAGATCAAACCCCTTT 
      B_pilimauiensis_A TACATTTAGCAGGTGTTTCC TCAATTCTTGGAGCTGTAAA CTTTATTACAACAACAATTA ATATACGAGCACCAGGTATA TCTTTAGATCAAACCCCTTT 
      B_pilimauiensis_B TACATTTAGCAGGTGTTTCC TCAATTCTTGGAGCTGTAAA CTTTATTACAACAACAATTA ATATACGAGCACCAGGTATA TCTTTAGATCAAACCCCTTT 
             B_nitida_A TACATTTAGCAGGTGTTTCC TCAATTCTTGGAGCTGTAAA CTTCATTACAACAACGATTA ATATACGAGCACCAGGTATA TCTTTAGACCAAACCCCTTT 
             B_nitida_B TACATTTAGCAGGTGTTTCC TCAATTCTTGGAGCTGTAAA CTTCATTACAACAACGATTA ATATACGAGCACCAGGTATA TCTTTAGATCAAACCCCTTT 
             B_nitida_C TACATTTAGCGGGTGTTTCC TCAATTCTTGGGGCTGTAAA CTTTATTACAACAACGATTA ATATACGAGCACCGGGTATA TCTTTAGATCAAACTCCTTT 
              E_nasutus TACATTTAGCCGGTGTCTCA TCAATTCTTGGAGCTGTTAA TTTTATTACTACAACAATTA ATATACGAGCCCCAGGAATA TCGCTAGATCAAACACCTCT 
             E_pallidus TACATTTAGCTGGTGTCTCA TCAATTCTTGGAGCTGTTAA CTTCATTACTACAACAATTA ATATACGAGCCCCAGGAATA TCACTAGATCAAACACCTCT 
              R_lineosa TACACTTAGCTGGTGTGTCT TCAATTCTAGGGGCTGTAAA CTTTATTACTACAACAATTA ATATACGAGCACCAGGAATA TCTCTAGATCAAACACCTCT 
                R_dubia TACATTTAGCAGGGGTTTCT TCAATTCTTGGGGCCGTAAA CTTCATTACTACAACAATTA ATATACGAGCTCCAGGTATA TCATTAGATCAAACACCTTT 
     Neoconocephalus_sp TACACTTAGCCGGAGTTTCC TCAATTTTAGGTGCTGTAAA CTTTATCACAACAACAATCA ATATACGTGCCCCAGGAATA TCACTAGACCAAACACCTTT 
        Conanalus_pieli TACATTTAGCAGGAATTTCA TCAATTTTAGGGGCTGTAAA TTTTATTACAACAACAATTA ATATACGAACACCTGGTATA GCACTTGATCAAACACCTTT 
 Conocephalus_maculatus TACATTTAGCAGGAATTTCA TCAATTCTAGGGGCCGTAAA TTTTATTACCACAACAATTA ATATACGAGCTCCAGGTATA TCTCTTGATCAAACTCCTTT 
  Conocephalus_melaenus TACATTTAGCAGGTATTTCG TCTATTTTAGGGGCTGTAAA TTTTATCACTACAACTATCA ATATACGAGCCCCTGGAATA TCCCTTGATCAAACCCCTTT 
       Ducetia_japonica TTCATTTAGCTGGTATTTCT TCAATTTTAGGGGCAGTTAA TTTTATTACTACCACTATTA ATATACGATCTCCTGGAATA TCTTTAGATCAGACCCCTTT 
    Pseudokuzicus_pieli TTCACTTAGCAGGTATTTCT TCAATTTTAGGAGCAGTAAA TTTTATTACTACTACAATTA ATATACGAGCCCCTGGAATA TCCTTAGACCAAACACCTTT 

              B_nihoa_A ATTTGTTTGATCTGTTGCCA TTACAGCACTTTTACTTCTT YTATCCTTACCTGTTCTTGC AGGAGCAATTACTATACTTT TAACGGACCGTAATTTAAAT 
              B_nihoa_B ATTTGTTTGATCTGTTGCCA TTACAGCACTTTTACTTCTT YTATCCTTACCTGTTCTTGC AGGAGCAATTACTATACTTT TAACGGACCGTAATTTAAAT 
         B_kauaiensis_A ATTTGTTTGAGCTGTAGCAA TTACAGCACTTTTATTACTT CTATCTCTTCCTGTTCTTGC CGGAGCAATCACTATACTTT TAACAGACCGTAATTTAAAT 
         B_kauaiensis_B ATTTGTTTGAGCTGTAGCAA TTACAGCACTTTTATTACTC CTATCTCTTCCTGTTCTTGC CGGAGCAATCACTATACTTT TAACAGACCGTAATTTAAAT 
              B_unica_A ATTTGTTTGAGCTGTAGCAA TTACAGCACTTCTTCTACTT TTATCTCTTCCTGTTCTTGC CGGAGCAATCACTATGCTTT TAACAGACCGTAATTTAAAT 
              B_unica_B ATTTGTTTGAGCTGTAGCAA TTACAGCACTCCTACTACTT CTATCTCTTCCTGTTCTTGC CGGAGCAATCACTATGCTTT TAACAGATCGTAACTTAAAT 
            B_parvula_A ATTTGTTTGAGCTGTAGCAA TTACAGCACTCTTATTACTT CTATCTCTTCCCGTTCTTGC CGGAGCAATCACTATACTTT TAACAGACCGTAATTTAAAT 
            B_parvula_B ATTTGTTTGAGCTGTAGCAA TTACAGCACTYTTATTACTY CTATCTCTTCCYGTTCTTGC CGGAGCAATCACTATACTTT TAACAGACCGTAAYYTAAAT 
       B_molokaiensis_A ATTTGTTTGAGCTGTAGCAA TTACAGCACTTTTATTACTT TTATCTCTTCCTGTTCTTGC CGGAGCAATCACTATGCTTT TAACAGACCGTAATTTAAAT 
       B_molokaiensis_B ATTTGTTTGAGCTGTAGCAA TTACAGCACTTTTATTACTT TTATCTCTTCCTGTTCTTGC CGGAGCAATCACTATGCTTT TAACAGACCGTAATTTAAAT 
          B_deplanata_A ATTTGTTTGAGCTGTAGCAA TTACAGCACTTTTATTACTT CTATCTCTTCCCGTTCTTGC TGGGGCAATCACTATACTTT TAACAGATCGTAATTTAAAT 
          B_deplanata_B ATTTGTTTGAGCTGTAGCAA TTACAGCACTTTTATTACTT CTATCTCTTCCCGTTCTTGC TGGGGCAATCACTATACTTT TAACAGATCGTAATTTAAAT 
            B_brunnea_A ATTTGTTTGAGCTGTAGCAA TTACAGCACTTTTATTACTT CTATCTCTGCCTGTTCTTGC TGGAGCAATCACTATACTCT TAACAGATCGTAATTTAAAT 
            B_brunnea_B ATTTGTTTGAGCTGTAGCAA TTACAGCACTTTTATTACTT CTATCTCTTCCTGTTCTTGC TGGAGCAATCACTATACTCT TAACAGATCGTAATTTAAAT 
          B_mauiensis_A ATTTGTTTGAGCTGTAGCAA TTACAGCACTTTTATTACTT CTATCTCTTCCTGTTCTTGC CGGAGCAATCACCATACTCT TAACAGATCGTAATTTAAAT 
          B_mauiensis_B ATTTGTTTGAGCTGTAGCAA TTACAGCACTTTTATTACTT CTATCTCTTCCTGTTCTTGC CGGAGCAATCACCATACTCT TAACAGATCGTAATTTAAAT 
      B_pilimauiensis_A ATTTGTTTGAGCTGTAGCAA TTACAGCACTTTTATTACTT CTATCTCTTCCTGTTCTTGC CGGAGCAATCACCATACTCT TAACAGATCGTAATTTAAAT 
      B_pilimauiensis_B ATTTGTTTGAGCTGTAGCAA TTACAGCACTTTTATTACTT CTATCTCTTCCTGTTCTTGC CGGAGCAATCACCATACTCT TAACAGATCGTAATTTAAAT 
             B_nitida_A ATTTGTTTGAGCCGTAGCAA TTACAGCACTTTTATTACTT TTATCTCTTCCTGTTCTTGC TGGAGCAATCACCATACTCT TAACCGATCGTAATTTAAAT 
             B_nitida_B ATTCGTTTGAGCCGTAGCAA TTACAGCACTTTTATTACTT TTATCTCTTCCTGTTCTTGC TGGAGCAATCACCATACTCT TAACCGATCGTAATTTAAAT 
             B_nitida_C ATTTGTTTGAGCTGTAGCAA TTACAGCACTTTTATTACTT TTATCTCTTCCTGTTCTAGC TGGAGCAATTACTATACTCT TAACTGATCGTAATTTAAAT 
              E_nasutus ATTTGTTTGAGCTGTTGCAA TCACAGCACTTTTACTTCTC CTTTCTCTACCAGTTCTCGC AGGAGCAATTACTATACTTT TAACTGATCGTAACCTAAAT 
             E_pallidus ATTTGTTTGAGCTGTTGCAA TTACAGCACTTTTACTTCTC CTTTCTCTACCAGTTCTCGC AGGAGCAATTACCATACTTT TAACCGATCGTAACCTAAAT 
              R_lineosa ATTTGTTTGAGCGGTAGCAA TCACAGCACTTTTATTACTT TTGTCTCTCCCGGTTCTAGC AGGAGCCATTACCATATTAT TAACGGATCGTAATTTAAAT 
                R_dubia ATTTGTTTGAGCTGTCGCTA TTACAGCTCTCTTATTACTT CTCTCCCTTCCCGTTCTTGC CGGAGCAATTACAATACTTT TAACAGACCGTAATTTAAAT 
     Neoconocephalus_sp ATTTGTTTGAGCTGTAGCAA TTACAGCCCTTTTATTACTC TTATCTCTTCCCGTTCTTGC AGGAGCAATCACYATACTTT TAACAGACCGAAATCTAAAT 
        Conanalus_pieli ATTTGTATGAGCTGTTGCTA TTACTGCTCTACTATTATTA CTATCCCTTCCTGTATTAGC AGGTGCTATCACAATACTTT TAACAGATCGAAACTTAAAT 
 Conocephalus_maculatus ATTTGTTTGAGCTGTAGCAA TTACAGCTCTTCTATTATTA TTATCTCTACCAGTACTAGC AGGAGCCATTACAATACTCT TAACAGATCGAAACCTAAAT 
  Conocephalus_melaenus ATTTGTTTGAGCTGTCGCCA TTACAGCACTATTATTATTA CTCTCCTTACCAGTATTGGC AGGAGCAATTACTATACTTT TAACTGACCGAAATTTAAAT 
       Ducetia_japonica ATTTGTCTGAGCAGTAGCTA TTACAGCATTACTTCTTTTA CTTTCTCTTCCTGTTTTAGC AGGAGCTATTACAATATTAT TAACAGATCGTAATTTAAAT 
    Pseudokuzicus_pieli ATTTGTTTGAGCTGTAGGAA TTACAGCATTACTCCTTCTT CTTTCTTTACCAGTACTAGC AGGTGCTATTACTATATTAT TAACCGATCGAAATTTAAAT 

              B_nihoa_A ACATCTTTCTTTGATCCTGC AGGAGGGGGAGAYCCTATTT TATATCAACACTTATTTTGA TTTTTCGGTCACCCTGAAGT TTATATTTTAATTTTACCTG 
              B_nihoa_B ACATCTTTCTTTGATCCTGC AGGAGGGGGAGAYCCTATTT TATATCAACACTTATTTTGA TTTTTCGGTCACCCTGAAGT TTATATTTTAATTTTACCTG 
         B_kauaiensis_A ACATCCTTTTTTGACCCTGC TGGAGGTGGAGATCCTATTT TATACCAACATCTATTCTGA TTCTTCGGACACCCTGAAGT CTACATTCTCATTTTACCTG 
         B_kauaiensis_B ACATCCTTTTTTGACCCTGC TGGAGGTGGAGATCCTATTT TATACCAACATCTATTCTGA TTCTTCGGACACCCTGAAGT CTACATTCTCATTTTACCTG 
              B_unica_A ACATCCTTCTTTGATCCCGC TGGAGGTGGAGATCCTATTT TATACCAACACCTATTTTGA TTTTTTGGACACCCTGAAGT ATATATTCTTATTTTACCTG 
              B_unica_B ACATCCTTCTTTGATCCTGC TGGAGGTGGAGACCCTATTT TATACCAACACCTATTTTGA TTTTTTGGACACCCTGAAGT ATATATTCTTATTTTACCTG 
            B_parvula_A ACATCCTTTTTTGATCCTGC CGGAGGTGGAGATCCCATTT TATACCAACATCTATTCTGA TTCTTCGGACACCCTGAAGT CTATATTCTCATTTTACCTG 
            B_parvula_B ACATCCTTCTTTGACCCTGC TGGRGGTGGAGATCCCATTT TATACCAACACCTATTCTGA TTCTTCGGACACCCTGAAGT RTAYATTCTCATTTTACCTG 
       B_molokaiensis_A ACATCCTTTTTTGACCCCGC TGGAGGTGGAGACCCCATTT TATATCAACACCTATTTTGA TTTTTCGGCCACCCTGAAGT ATATATTCTCATTTTACCCG 
       B_molokaiensis_B ACATCCTTTTTTGACCCCGC TGGAGGTGGAGACCCCATTT TATATCAACACCTATTTTGA TTTTTCGGCCACCCTGAAGT ATATATTCTCATTTTACCCG 
          B_deplanata_A ACATCCTTCTTTGACCCTGC TGGAGGTGGAGATCCTATCT TATATCAACACCTATTCTGG TTTTTTGGACATCCTGAAGT ATATATTCTTATTTTACCTG 
          B_deplanata_B ACATCCTTCTTTGACCCTGC TGGAGGTGGAGATCCTATCT TATATCAACACCTATTCTGG TTTTTTGGACATCCTGAAGT ATATATTCTTATTTTACCTG 
            B_brunnea_A ACATCCTTCTTTGACCCTGC AGGAGGTGGAGATCCTATTT TATACCAACACCTATTCTGA TTTTTTGGACACCCTGAAGT ATACATTCTCATTTTACCTG 
            B_brunnea_B ACATCCTTCTTTGACCCTGC AGGAGGTGGAGATCCTATTT TATACCAACACCTATTCTGA TTTTTTGGACACCCTGAAGT ATACATTCTCATTTTACCTG 
          B_mauiensis_A ACATCCTTCTTTGACCCTGC AGGAGGAGGAGATCCTATTT TATACCAACACCTATTCTGA TTTTTTGGACACCCTGAAGT ATACATTCTCATTTTACCTG 
          B_mauiensis_B ACATCCTTCTTTGACCCTGC AGGAGGAGGAGATCCTATTT TATACCAACACCTATTCTGA TTTTTTGGACACCCTGAAGT ATACATTCTCATTTTACCTG 
      B_pilimauiensis_A ACATCCTTCTTTGACCCTGC AGGAGGAGGAGATCCTATTT TATACCAACACCTATTCTGA TTTTTTGGACACCCTGAAGT ATACATTCTCATTTTACCTG 
      B_pilimauiensis_B ACATCCTTCTTTGACCCTGC AGGAGGAGGAGATCCTATTT TATACCAACACCTATTCTGA TTTTTTGGACACCCTGAAGT ATACATTCTCATTTTACCTG 
             B_nitida_A ACATCCTTCTTTGATCCTGC TGGGGGTGGGGATCCCATCT TATATCAACACCTATTCTGA TTTTTTGGACACCCTGAAGT GTATATTCTCATTTTACCTG 
             B_nitida_B ACATCCTTCTTTGATCCTGC TGGAGGTGGAGATCCAATCT TATACCAACACCTATTCTGA TTTTTTGGACACCCTGAAGT ATATATTCTCATTTTACCTG 
             B_nitida_C ACATCCTTCTTTGACCCTGC TGGGGGTGGAGATCCTATTT TATACCAACACTTATTTTGA TTTTTTGGACACCCTGAAGT ATACATTCTTATTTTACCAG 
              E_nasutus ACATCTTTCTTTGATCCTGC AGGAGGGGGTGATCCAATTT TATATCAACACTTATTTTGA TTCTTTGGTCATCCCGAAGT TTATATTTTAATTTTACCTG 
             E_pallidus ACATCTTTCTTTGATCCTGC AGGAGGGGGAGATCCAATTT TATATCAACATTTATTTTGA TTCTTTGGTCATCCCGAAGT TTATATTTTAATTTTACCTG 
              R_lineosa ACATCTTTCTTTGACCCCGC AGGTGGGGGAGACCCTATCT TATACCAACACCTATTTTGA TTTTTTGGGCACCCTGAAGT TTATATTTTAATTTTACCTG 
                R_dubia ACATCTTTCTTTGATCCTGC AGGTGGGGGAGATCCTATTC TTTATCAACACTTATTTTGA TTCTTTGGACACCCAGAAGT TTATATTTTAATTTTACCAG 
     Neoconocephalus_sp ACATCATTCTTTGACCCTGC CGGGGGAGGAGATCCTATTT TATACCAACATCTCTTCTGA TTTTTTGGCCATCCTGAAGT TTATATCCTCATTTTACCTG 
        Conanalus_pieli ACCTCCTTTTTCGATCCTGC TGGAGGGGGTGATCCAATTC TCTACCAACATTTATTTTGA TTTTTTGGACACCCTGAAGT TTATATTTTAATTTTACCTG 
 Conocephalus_maculatus ACTTCATTTTTTGATCCTGC AGGGGGTGGAGATCCTATTC TCTACCAACACTTATTTTGA TTCTTTGGTCACCCAGAAGT TTACATTTTAATTTTACCTG 
  Conocephalus_melaenus ACCTCTTTTTTTGACCCCGC TGGGGGAGGAGATCCAATCC TCTATCAACATTTATTCTGA TTCTTTGGTCATCCAGAAGT ATACATTTTAATTTTACCGG 
       Ducetia_japonica ACATCATTCTTTGATCCAGC TGGAGGAGGAGATCCTATTT TATATCAACATTTATTCTGA TTCTTTGGTCACCCAGAAGT ATATATTTTAATTCTACCAG 
    Pseudokuzicus_pieli ACTTCATTCTTCGATCCTGC TGGAGGAGGGGATCCTATTC TTTATCAACATCTATTCTGA TTTTTCGGACATCCAGAAGT TTATATTTTAATTTTACCAG 

              B_nihoa_A GATTTGGAATAATCTCACAT ATTATTAGTCAAGAAAGAGG GAAAAAGGAAGCCTTTGGAA CATTAGGAATAATTTACGCT ATATTAGCTATTGGCCTATT 
              B_nihoa_B GATTTGGAATAATCTCACAT ATTATTAGTCAAGAAAGAGG GAAAAAGGAAGCCTTTGGAA CATTAGGAATAATTTACGCT ATATTAGCTATTGGCCTATT 
         B_kauaiensis_A GATTTGGAATAATTTCCCAT ATTATTAGCCAAGAAAGAGG GAAAAAGGAAGCCTTCGGAA CATTAGGAATAATTTATGCT ATACTAGCCATTGGTCTACT 
         B_kauaiensis_B GATTTGGAATAATTTCCCAT ATTATTAGCCAAGAAAGAGG GAAAAAGGAAGCCTTCGGAA CATTAGGAATAATTTATGCT ATACTAGCCATTGGTCTACT 
              B_unica_A GATTTGGGATAATCTCCCAT ATTATTAGCCAAGAGAGAGG AAAAAGGGAAGCCTTTGGAA CATTAGGAATAATTTATGCT ATATTAGCCATTGGTCTTCT 
              B_unica_B GCTTTGGAATAATCTCCCAT ATTATTAGCCAAGAGAGAGG AAAAAAGGAAGCCTTTGGAA CATTAGGAATAATTTATGCT ATATTAGCCATTGGTCTTCT 
            B_parvula_A GCTTTGGAATAATCTCCCAT ATTATTAGTCAAGAAAGAGG AAAAAAGGAAGCCTTCGGAA CATTAGGAATAATTTATGCT ATACTAGCCATTGGTCTATT 
            B_parvula_B GATTTGGAATAATYTCCCAT ATTATTAGCCAAGAAAGAGG AAAAAAGGAAGCCTTCGGAA CATTAGGAATAATTTATGCT ATAYTAGCCATTGGTCTACT 
       B_molokaiensis_A GATTTGGAATAATCTCCCAT ATTATTAGCCAAGAAAGAGG AAAAAAGGAAGCCTTCGGAA CATTAGGAATAATTTATGCT ATATTAGCCATTGGTCTATT 
       B_molokaiensis_B GATTTGGAATAATCTCCCAT ATTATTAGCCAAGAAAGAGG AAAAAAGGAAGCCTTCGGAA CATTAGGAATAATTTATGCT ATATTAGCCATTGGTCTATT 
          B_deplanata_A GATTTGGAATAATTTCCCAT ATTATTAGCCAAGAAAGAGG AAAAAAGGAAGCCTTCGGAA CATTAGGAATAATTTATGCT ATATTAGCCATTGGCCTACT 
          B_deplanata_B GATTTGGAATAATTTCCCAT ATTATTAGCCAAGAAAGAGG AAAAAAGGAAGCCTTCGGAA CATTAGGAATAATTTATGCT ATATTAGCCATTGGCCTACT 
            B_brunnea_A GATTTGGAATAATCTCCCAT ATTATTAGTCAAGAAAGAGG GAAAAAGGAAGCCTTCGGAA CACTAGGAATAATTTATGCT ATATTAGCCATTGGTCTCCT 
            B_brunnea_B GATTTGGAATAATCTCCCAT ATTATTAGTCAAGAAAGAGG GAAAAAGGAAGCCTTCGGAA CACTAGGAATAATTTATGCT ATATTAGCCATTGGTCTTCT 
          B_mauiensis_A GATTTGGAATAATCTCCCAT ATTATTAGTCAAGAAAGAGG AAAAAAGGAAGCCTTCGGAA CACTAGGAATAATTTATGCT ATATTAGCCATTGGTCTACT 
          B_mauiensis_B GATTTGGAATAATCTCCCAT ATTATTAGTCAAGAAAGAGG AAAAAAGGAAGCCTTCGGAA CACTAGGAATAATTTATGCT ATATTAGCCATTGGTCTACT 
      B_pilimauiensis_A GATTTGGAATAATCTCCCAT ATTATTAGTCAAGAAAGAGG AAAAAAGGAAGCCTTCGGAA CACTAGGAATAATTTATGCT ATATTAGCCATTGGTCTATT 
      B_pilimauiensis_B GATTTGGAATAATCTCCCAT ATTATTAGTCAAGAAAGAGG AAAAAAGGAAGCCTTCGGAA CACTAGGAATAATTTATGCT ATATTAGCCATTGGTCTACT 
             B_nitida_A GATTTGGAATAATCTCCCAT ATTATTAGTCAAGAAAGAGG AAAAAAGGAAGCCTTCGGGA CACTAGGAATAATTTATGCT ATATTAGCCATTGGTTTACT 
             B_nitida_B GATTTGGGATAATCTCCCAT ATTATTAGTCAAGAAAGAGG AAAAAAGGAAGCCTTCGGGA CACTAGGAATAATTTATGCT ATATTAGCCATTGGTTTACT 
             B_nitida_C GATTTGGGATAATCTCCCAC ATTATTAGTCAAGAAAGAGG AAAAAAGGAAGCCTTCGGAA CATTAGGAATAATTTATGCT ATATTAGCCATTGGTCTACT 
              E_nasutus GATTCGGAATAATTTCTCAT ATTATTAGTCAAGAAAGAGG TAAAAAGGAAGCCTTTGGAA CATTAGGAATAATTTATGCT ATATTAGCTATTGGTCTCTT 
             E_pallidus GATTCGGAATAATTTCTCAT ATTATTAGTCAAGAAAGAGG TAAGAAGGAAGCTTTTGGAA CATTAGGAATAATTTATGCT ATATTAGCTATTGGTCTTTT 
              R_lineosa GGTTTGGAATAATTTCCCAT ATTATTAGCCAAGAAAGAGG GAAAAAGGAAGCCTTTGGAA CTTTAGGAATAATTTATGCT ATACTCGCCATCGGTTTACT 
                R_dubia GATTTGGAATAATTTCCCAT ATTATTAGTCAAGAAAGTGG TAAAAAGGAAGCCTTTGGAA CATTAGGAATAATTTATGCT ATATTAGCTATTGGTCTTTT 
     Neoconocephalus_sp GATTCGGAATAATTTCCCAT ATTATTAGTCAAGAAAGTGG AAAAAAGGAAGCCTTTGGAA CACTTGGAATAATTTACGCA ATATTAGCTATTGGCTTACT 
        Conanalus_pieli GATTTGGTATAATTTCTCAC ATTATTAGCCAAGAGAGAGG AAAAAAAGAAGCTTTTGGTA CATTAGGTATAATTTATGCT ATATTAGCAATTGGTCTTTT 
 Conocephalus_maculatus GATTTGGTATAATTTCCCAT ATTATTAGTCAAGAAAGTGG TAAAAAGGAAGCCTTTGGAA CACTTGGGATAATTTATGCA ATATTAGCAATTGGTTTATT 
  Conocephalus_melaenus GCTTTGGTATAATCTCCCAT ATTATTAGTCAAGAGAGAGG AAAAAAGGAAGCCTTCGGGA CTTTAGGAATAATTTATGCT ATATTAGCTATTGGCCTTCT 
       Ducetia_japonica GATTCGGTATAATTTCACAT ATTATTAGTCAAGAAAGTGG AAAAAAGGAAGCATTTGGGA CTTTAGGAATAATTTATGCT ATACTAGCAATTGGTTTACT 
    Pseudokuzicus_pieli GATTTGGTATAATTTCCCAC ATTATTAGTCAAGAAAGAGG AAAAAAGGAAGCATTCGGAA CATTAGGAATAATTTATGCT ATACTTGCTATTGGATTATT 

              B_nihoa_A AGGATTTGTTGTTTGAGCCC ACCACATATTTACAGTAGGT ATAGACGTAGACACACGTGC CTACTTCACATCAGCTACAA TAATTATTGCTGTACCCACA 
              B_nihoa_B AGGATTTGTTGTTTGAGCCC ACCACATATTTACAGTAGGT ATAGACGTAGACACACGTGC CTACTTCACATCAGCTACAA TAATTATTGCTGTACCCACA 
         B_kauaiensis_A AGGTTTTGTAGTTTGAGCTC ATCATATATTTACAGTAGGA ATAGATGTTGACACTCGGGC TTATTTCACTTCAGCTACAA TAATTATTGCTGTGCCTACA 
         B_kauaiensis_B AGGTTTTGTAGTTTGAGCTC ATCATATATTTACAGTAGGA ATAGATGTTGACACTCGGGC TTATTTTACTTCAGCTACAA TAATTATTGCTGTACCTACA 
              B_unica_A AGGCTTTGTAGTTTGAGCTC ACCACATATTTACAGTAGGA ATAGATGTTGATACTCGAGC CTACTTCACTTCGGCTACAA TAATCATTGCTGTACCCACA 
              B_unica_B AGGTTTTGTAGTTTGAGCTC ACCACATATTTACAGTAGGA ATAGATGTTGATACTCGAGC CTACTTCACTTCAGCTACAA TAATTATTGCAGTGCCCACA 
            B_parvula_A AGGTTTTGTAGTTTGAGCTC ATCACATATTTACAGTAGGA ATAGATGTTGACACTCGAGC TTATTTCACTTCAGCTACAA TAATTATTGCTGTACCTACT 
            B_parvula_B AGGYTTTGTAGTTTGAGCTC ATCACATATTTACAGTAGGA ATAGAYGTTGACACTCGAGC YTAYTTCACTTCAGCTACAA TAATTATTGCTGTACCTAC- 
       B_molokaiensis_A AGGTTTTGTAGTTTGAGCTC ACCACATATTTACAGTAGGA ATAGACGTTGATACCCGCGC TTATTTCACTTCAGCTACAA TAATTATTGCTGTACCTACA 
       B_molokaiensis_B AGGTTTTGTAGTTTGAGCTC ACCACATATTTACAGTAGGA ATAGACGTTGATACCCGCGC TTATTTCACTTCAGCTACAA TAATTATTGCTGTACCTACA 
          B_deplanata_A AGGTTTTGTAGTATGAGCTC ACCATATATTTACAGTAGGA ATAGACGTTGATACTCGAGC TTACTTCACTTCAGCTACAA TAATTATTGCTGTACCTACA 
          B_deplanata_B AGGTTTTGTAGTATGAGCTC ACCATATATTTACAGTAGGA ATAGACGTTGATACTCGAGC TTACTTCACTTCAGCTACAA TAATTATTGCTGTACCTACA 
            B_brunnea_A AGGCTTTGTAGTATGAGCTC ACCACATATTTACCGTAGGA ATAGATGTTGATACTCGAGC TTACTTCACTTCAGCTACAA TAATTATTGCCGTACCTACA 
            B_brunnea_B AGGCTTTGTAGTATGAGCTC ACCACATATTTACCGTAGGA ATAGATGTTGATACTCGAGC TTACTTCACTTCAGCTACAA TAATTATTGCCGTACCTACA 
          B_mauiensis_A AGGTTTTGTAGTTTGAGCTC ACCACATATTTACAGTAGGA ATAGATGTTGATACTCGAGC CTACTTCACTTCAGCTACAA TAATTATTGCTGTACCTACA 
          B_mauiensis_B AGGTTTTGTAGTTTGAGCTC ACCACATATTTACAGTAGGA ATAGATGTTGATACTCGAGC CTACTTCACTTCAGCTACAA TAATTATTGCTGTACCTACA 
      B_pilimauiensis_A AGGTTTTGTAGTTTGAGCTC ACCACATATTTACAGTAGGA ATAGATGTTGATACTCGAGC CTACTTCACTTCAGCTACAA TAATTATTGCTGTACCTACA 
      B_pilimauiensis_B AGGTTTTGTAGTTTGAGCTC ACCACATATTTACAGTAGGA ATAGATGTTGATACTCGAGC CTACTTCACTTCAGCTACAA TAATTATTGCTGTACCTACA 
             B_nitida_A AGGCTTTGTAGTTTGAGCTC ACCACATATTCACAGTAGGA ATAGATGTTGATACTCGAGC CTACTTTACTTCAGCTACAA TAATTATTGCCGTACCTACA 
             B_nitida_B AGGCTTTGTAGTTTGAGCTC ACCACATATTCACAGTAGGA ATAGATGTTGATACTCGAGC CTACTTTACTTCAGCTACAA TAATTATTGCCGTACCTACA 
             B_nitida_C AGGCTTTGTAGTTTGAGCTC ACCATATATTTACAGTAGGA ATAGATGTTGATACACGAGC CTACTTTACTTCAGCCACAA TAATTATTGCTGTACCTACA 
              E_nasutus AGGATTTGTTGTTTGAGCTC ACCACATATTTACAGTAGGT ATAGATGTTGATACCCGGGC TTACTTCACATCAGCTACAA TAATTATTGCTGTACCTACA 
             E_pallidus AGGATTTGTTGTTTGAGCTC ACCACATATTTACAGTAGGT ATAGATGTAGATACCCGGGC TTACTTCACATCAGCTACAA TAATTATTGCTGTACCTACA 
              R_lineosa GGGATTTGTAGTTTGAGCCC ATCACATATTTACTGTAGGA ATAGACGTAGACACTCGGGC CTACTTTACTTCAGCTACAA TAATTATTGCTGTTCCTACA 
                R_dubia AGGATTTGTTGTATGAGCCC ATCATATGTTTACAGTAGGA ATAGACGTAGACACCCGCGC CTACTTTACTTCAGCTACAA TAATTATTGCCGTCCCTACA 
     Neoconocephalus_sp AGGATTTGTTGTTTGAGCCC ACCATATATTTACAGTAGGA ATGGATGTAGATACACGGGC CTATTTCACTTCAGCTACAA TAATTATTGCTGTACCTACA 
        Conanalus_pieli AGGATTTGTAGTTTGAGCCC ATCATATATTTACTGTAGGA ATAGACGTAGATACTCGTGC TTACTTTACATCAGCCACAA TAATTATTGCTGTACCAACA 
 Conocephalus_maculatus AGGATTTGTTGTATGAGCAC ACCATATATTTACAGTTGGA ATAGATGTCGATACACGTGC ATATTTTACATCAGCTACAA TAATTATTGCTGTTCCAACC 
  Conocephalus_melaenus AGGCTTCGTAGTATGAGCTC ACCATATATTTACAGTAGGG ATAGACGTTGATACACGAGC TTATTTTACTTCAACCACAA TAATTATTGCTGTCCCTACG 
       Ducetia_japonica TGGTTTTGTTGTATGAGCTC ATCATATATTTACTGTAGGT ATAGATGTAGATACACGAGC TTATTTTACATCTGCTACTA TAATTATTGCAGTTCCAACA 
    Pseudokuzicus_pieli AGGATTTGTAGTATGAGCTC ATCATATATTCACTGTAGGA ATAGATGTAGATACTCGTGC TTATTTCACTTCAGCCACAA TAATTATTGCTGTACCCACT 

              B_nihoa_A GGTATTAAAATCTTTAGTTG ATTAGCCACCCTTCATGGGA CACAATTAAATTATAGCCCT TCTCTTTTATGAGCTCTTGG ATTTGTATTTTTATTCACTA 
              B_nihoa_B GGTATTAAAATCTTTAGTTG ATTAGCCACCCTTCATGGGA CACAATTAAATTATAGCCCT TCTCTTTTATGAGCTCTTGG ATTTGTATTTTTATTCACTA 
         B_kauaiensis_A GGTATTAAAATTTTTAGCTG ACTAGCTACTCTTCATGGAA CTCAATTAAATTACAGCCCC TCCCTTTTATGAGCCTTAGG ATTCGTATTTTTATTCACCA 
         B_kauaiensis_B GGTATTAAAATTTTTAGCTG ACTAGCTACTCTTCATGGAA CTCAATTAAATTACAGCCCC TCCCTTTTATGAGCCTTAGG ATTCGTATTTTTATTCACCA 
              B_unica_A GGCATTAAAATTTTTAGTTG ACTTGCCACCCTTCATGGGG CCCAATTAAATTACAGTCCC TCCCTTCTTTGAGCTTTAGG GTTCGTATTTTTATTTACCA 
              B_unica_B GGCATTAAAATTTTTAGTTG ACTTGCCACCCTTCATGGGG CCCAACTAAATTACAGTCCC TCCCTTCTTTGAGCCTTAGG GTTCGTATTTTTATTTACCA 
            B_parvula_A GGTATTAAAATTTTTAGCTG ACTAGCTACTCTTCATGGAA CTCAATTAAATTACAGCCCC TCCCTTTTATGRGCYTTAGG ATTCGTATTTCTATTCACCA 
            B_parvula_B GGYATTAAAATTTTTAGCTG ACTAGCTACTCTTCATGGAA CTCAATTAAATTACAGCCCC TCCCTTCTATGRGCYTTAGG ATTCGTATTTTTATTCACCA 
       B_molokaiensis_A GGTATTAAAATTTTTAGCTG ACTAGCTACTCTTCATGGAA CTCAATTAAATTACAGCCCC TCCCTTTTATGGGCCTTAGG ATTCGTATTTTTATTCACCA 
       B_molokaiensis_B GGTATTAAAATTTTTAGCTG ACTAGCTACTCTTCATGGAA CTCAATTAAATTACAGCCCC TCCCTTTTATGGGCCTTAGG ATTCGTATTTTTATTCACCA 
          B_deplanata_A GGTATTAAAATTTTTAGCTG ACTAGCTACTCTTCATGGGA CCCAATTAAACTATAGCCCC TCCCTTTTATGGGCTCTAGG GTTTGTCTTTTTATTCACCA 
          B_deplanata_B GGTATTAAAATTTTTAGCTG ACTAGCTACTCTTCATGGGA CCCAATTAAACTATAGCCCC TCCCTTTTATGGGCTCTAGG GTTTGTCTTTTTATTCACCA 
            B_brunnea_A GGTATTAAAATCTTTAGTTG ACTAGCCACACTTCATGGAA CTCAACTAAACTACAGCCCC TCCCTTCTTTGAGCCTTAGG ATTCGTATTTTTATTTACCA 
            B_brunnea_B GGTATTAAAATCTTTAGTTG ACTAGCCACACTTCATGGGA CTCAACTAAACTACAGCCCC TCCCTTCTTTGAGCCTTAGG ATTCGTATTTTTATTTACCA 
          B_mauiensis_A GGTATTAAAATCTTTAGCTG ACTAGCCACTCTTCATGGAA CACAACTAAACTACAGCCCC TCCCTTCTTTGAGCTTTAGG ATTCGTATTTTTATTCACCA 
          B_mauiensis_B GGTATTAAAATCTTTAGCTG ACTAGCCACTCTTCATGGAA CGCAACTAAACTACAGCCCC TCCCTTCTTTGAGCTTTAGG ATTCGTATTTTTATTCACCA 
      B_pilimauiensis_A GGTATTAAAATCTTTAGCTG ACTAGCCACTCTTCATGGAA CTCAACTAAACTACAGCCCC TCCCTTCTTTGAGCTTTAGG ATTCGTATTTTTATTCACCA 
      B_pilimauiensis_B GGTATTAAAATCTTTAGCTG ACTAGCCACTCTTCATGGAA CTCAACTAAACTACAGCCCC TCCCTTCTTTGAGCTTTAGG ATTCGTATTTTTATTCACCA 
             B_nitida_A GGGATTAAAATCTTTAGTTG ACTAGCCACTCTTCATGGAA CTCAACTAAACTACAGCCCC TCCCTTCTTTGAGCCTTAGG ATTCGTCTTTTTATTCACTA 
             B_nitida_B GGTATTAAAATCTTTAGTTG ACTAGCCACTCTTCATGGAA GTCAACTAAACTACAGCCCC TCCCTTCTTTGAGCCTTAGG ATTCGTCTTTTTATTCACTA 
             B_nitida_C GGTATTAAAATCTTTAGTTG ACTAGCTACTCTCCATGGAA CTCAACTAAATTACAGCCCC TCCCTTCTTTGAGCCTTAGG ATTCGTATTTTTATTCACCA 
              E_nasutus GGAATTAAAATTTTTAGTTG ATTAGCCACCCTGCACGGAA CACAATTAAATTACAGTCCT TCTCTTTTATGAGCTCTTGG GTTTGTATTTTTATTTACTA 
             E_pallidus GGGATTAAGATTTTTAGTTG ATTAGCCACCCTTCACGGAA CACAATTAAACTACAGCCCT TCTCTTTTATGAGCTCTTGG ATTTGTATTTTTATTTACAA 
              R_lineosa GGCATTAAAATTTTTAGTTG GTTAGCAACCCTTCATGGTA CTCAACTAAATTATAGCCCC TCGTTATTATGAGCTTTAGG ATTTGTATTTCTATTTACTA 
                R_dubia GGTATTAAAATTTTTAGTTG ATTAGCCACTCTTCATGGAA CCCAACTAAATTACAGTCCT TCCCTTTTATGGGCCTTAGG ATTCGTATTTCTATTTACTA 
     Neoconocephalus_sp GGAATTAAAATTTTTAGTTG ATTAGCAACTCTCCATGGTA CTCAACTAAACTATAGCCCC TCTCTTTTATGAGCTCTAGG TTTTGTCTTTCTATTTACAA 
        Conanalus_pieli GGAATTAAAATTTTTAGATG ACTAGCTACCTTACATGGAA AACAATTAAATTACAGTCCT TCCTTATTATGAGCTTTAGG ATTTGTATTCTTATTTACCA 
 Conocephalus_maculatus GGAATTAAAATTTTCAGTTG ATTAGCTACTCTTCATGGCA CACAATTAAATTATAGTCCC TCACTTTTATGAGCCTTAGG ATTTGTATTCTTATTCACAA 
  Conocephalus_melaenus GGAATTAAAATTTTCAGATG ATTAGCTACACTACATGGTA CACAATTGAATTATAGCCCT GCCTTATTATGAACCCTAGG TTTTGTCTTTTTATTCACAA 
       Ducetia_japonica GGAATTAAAATTTTTAGTTG ATTAGCTACTCTCCATGGTA CTCAATTAACTTACAGCCCA GCTTTATTATGAGCTCTAGG TTTTGTATTTCTCTTTACTA 
    Pseudokuzicus_pieli GGAATTAAAATTTTCAGATG ATTAGCTACTCTTCATGGAA CTCAATTTAATTATAGTCCT TCTTTACTTTGAGCTTTAGG ATTCGTTTTTCTTTTCACTA 

              B_nihoa_A TTGGTGGTTTAACCGGAGTA GTATTAGCAAATTCATCAAT TGATATTATTTTACACGATA CATACTATGTTGTAGCCCAT TTTCATTATGTTCTTTCGAT 
              B_nihoa_B TTGGTGGTTTAACCGGAGTA GTATTAGCAAATTCATCAAT TGATATTATTTTACACGATA CATACTATGTTGTAGCCCAT TTTCATTATGTTCTTTCGAT 
         B_kauaiensis_A TTGGTGGATTAACGGGAGTC GTCTTAGCAAACTCCTCAAT TGACATCATTCTCCATGACA CCTATTATGTAGTTGCTCAC TTCCATTATGTTCTCTCAAT 
         B_kauaiensis_B TTGGTGGACTAACAGGAGTC GTCCTAGCAAACTCCTCAAT TGACATCATTCTCCATGACA CCTATTATGTAGTTGCTCAC TTCCATTATGTTCTCTCAAT 
              B_unica_A TTGGTGGTCTAACCGGAGTC GTCTTAGCAAATTCCTCAAT TGACATCATTCTCCATGACA CTTACTACGTTGTTGCTCAT TTCCACTACGTTCTTTCCAT 
              B_unica_B TTGGTGGTCTAACCGGAGTC GTCTTAGCAAATTCCTCAAT TGATATCATTCTCCATGACA CTTACTACGTTGTTGCTCAT TTCCACTACGTTCTTTCCAT 
            B_parvula_A TCGGTGGACTAACAGGAGTC GTCTTAGCAAATTCTTCAAT TGACATTATTCTCCATGATA CCTACTATGTAGTTGCTCAC TTCCATTATGTTCTCTCAAT 
            B_parvula_B TYGGTGGACTAACAGGAGTC GTCTTAGCAAATTCYTCAAT TGACATTATTCTCCATGACA CCTACTATGTAGTTGCTCAC TTCCATTAYGTTCTYTCAAT 
       B_molokaiensis_A TTGGCGGTCTAACTGGAGTC GTCTTAGCAAATTCTTCAAT TGACATCATTCTTCATGACA CTTACTATGTTGTTGCTCAT TTCCATTACGTTCTTTCAAT 
       B_molokaiensis_B TTGGCGGTCTAACTGGAGTC GTCTTAGCAAATTCTTCAAT TGACATCATTCTTCATGACA CTTACTATGTTGTTGCTCAT TTCCATTACGTTCTTTCAAT 
          B_deplanata_A TTGGTGGTCTAACTGGAGTC GTCTTAGCAAATTCCTCAAT TGACATCATTCTTCATGACA CCTACTATGTAGTTGCTCAC TTTCATTACGTTCTTTCAAT 
          B_deplanata_B TTGGTGGTCTAACTGGAGTC GTCTTAGCAAATTCCTCAAT TGACATCATTCTTCATGACA CCTACTATGTAGTTGCTCAC TTTCATTACGTTCTTTCAAT 
            B_brunnea_A TTGGTGGTCTAACCGGAGTC GTCTTAGCAAATTCCTCAAT TGACATTATTCTTCATGACA CCTACTATGTTGTTGCTCAC TTCCACTACGTTCTTTCGAT 
            B_brunnea_B TTGGTGGTCTAACCGGAGTC GTCTTAGCAAATTCCTCAAT TGACATTATTCTTCATGACA CCTACTATGTTGTTGCTCAC TTCCACTACGTTCTTTCGAT 
          B_mauiensis_A TTGGTGGTCTAACCGGAGTC GTCTTAGCAAATTCCTCAAT TGACATCATTCTTCATGACA CTTATTACGTTGTTGCCCAC TTCCACTATGTTCTTTCAAT 
          B_mauiensis_B TTGGTGGTCTAACCGGAGTC GTCTTAGCAAATTCCTCAAT TGACATCATTCTTCATGACA CTTATTACGTTGTTGCCCAC TTCCACTATGTTCTTTCAAT 
      B_pilimauiensis_A TTGGTGGTCTAACCGGAGTC GTCTTAGCAAATTCCTCAAT TGACATCATTCTTCATGACA CTTATTACGTTGTTGCCCAT TTCCACTATGTTCTTTCAAT 
      B_pilimauiensis_B TTGGTGGTCTAACCGGAGTC GTCTTAGCAAATTCCTCAAT TGACATCATTCTTCATGACA CTTATTACGTTGTTGCCCAT TTCCACTATGTTCTTTCAAT 
             B_nitida_A TTGGTGGTTTAACCGGAGTC GTCTTAGCAAATTCTTCAAT TGACATCATTCTTCATGATA CCTACTATGTTGTTGCTCAC TTCCACTATGTTCTTTCAAT 
             B_nitida_B TTGGTGGTTTAACCGGAGTC GTCTTAGCAAACTCCTCAAT TGACATCATTCTTCATGATA CCTACTATGTTGTTGCTCAC TTCCACTATGTTCTTTCAAT 
             B_nitida_C TTGGTGGTTTAACCGGAGTT GTCTTAGCAAATTCCTCGCT TGACATCATTCTTCATGATA CCTACTATGTTGTTGCTCAC TTCCACTATGTTCTTTCAAT 
              E_nasutus TTGGAGGATTAACCGGAGTA GTTTTAGCAAATTCTTCAAT CGATATTATCTTACATGATA CATATTATGTTGTTGCCCAT TTTCATTATGTTCTTTCGAT 
             E_pallidus TTGGAGGATTAACCGGAGTA GTCTTAGCAAATTCATCAAT TGATATTATCTTACATGATA CATATTATGTTGTTGCCCAT TTTCATTATGTTCTTTCGAT 
              R_lineosa TTGGAGGTTTAACAGGAGTA GTATTAGCAAATTCATCAAT TGATATTATTCTGCATGATA CATATTATGTTGTTGCCCAC TTCCATTATGTTCTTTCTAT 
                R_dubia TCGGTGGATTAACTGGAGTA GTGTTAGCAAATTCATCAAT TGACATTATTTTACATGATA CATATTATGTTGTTGCTCAT TTCCATTATGTTCTCTCAAT 
     Neoconocephalus_sp TTGGAGGTTTAACTGGAGTT GTATTAGCTAATTCATCTAT TGATATCATTTTACATGATA CTTATTATGTAGTAGCTCAC TTCCATTATGTCCTTTCTAT 
        Conanalus_pieli TTGGAGGTTTAACTGGAGTA GTATTAGCCAATTCTTCACT TGATATTATTCTTCACGATA CATATTATGTAGTAGCACAT TTTCATTACGTTTTATCAAT 
 Conocephalus_maculatus TTGGAGGTCTTACTGGAGTC GTATTAGCTAATTCATCTAT TGATATTATCCTTCATGATA CATACTATGTGGTGGCTCAT TTTCATTATGTGTTATCTAT 
  Conocephalus_melaenus TTGGAGGTTTAACAGGAGTC GTTTTAGCTAATTCTTCCCT TGATATTATTTTACATGATA CATATTATGTAGTTGCTCAC TTCCATTACGTTTTATCTAT 
       Ducetia_japonica TTGGAGGTTTAACAGGAGTA GTATTAGCTAATTCATCAAT TGATATTATTCTACATGACA CTTATTATGTTGTTGCCCAT TTCCATTATGTATTATCCAT 
    Pseudokuzicus_pieli TTGGTGGATTAACAGGAGTA GTATTAGCAAATTCATCAAT TGATATTATTTTACATGATA CTTACTATGTAGTTGCTCAT TTCCATTATGTATTATCAAT 

              B_nihoa_A AGGAGCTGTATTTGCCATTA TAGCAGGATTTATCCAATGA TATCCACTTTTCACAGGATT AACCCTTAATAACAAATGAC TTAAAATTCAATTTACCATT 
              B_nihoa_B AGGAGCTGTATTTGCCATTA TAGCAGGATTTATCCAATGA TATCCACTTTTCACAGGATT AACCCTTAATAACAAATGAC TTAAAATTCAATTTACCATT 
         B_kauaiensis_A AGGAGCCGTATTTGCAATTA TAGCAGGATTTATTCAATGA TATCCCCTATTTACCGGATT AACACTAAATAATAAATGAC TTAAAGTTCAATTTACTATT 
         B_kauaiensis_B AGGAGCCGTATTTGCAATTA TAGCAGGATTTATTCAATGA TATCCTCTATTTACCGGATT AACACTAAATAATAAATGAC TTAAAGTTCAATTTACTATT 
              B_unica_A AGGAGCCGTATTTGCTATTA TAGCAGGATTTATTCAATGA TACCCCTTATTCACCGGATT AACACTTAATAATAAATGAC TTAAAATTCAATTCACAATT 
              B_unica_B AGGGGCCGTATTTGCTATTA TAGCGGGATTTATTCAATGA TATCCTTTATTCACCGGATT GACACTCAACAATAAATGAC TTAAAATTCAATTTACAATT 
            B_parvula_A AGGAGCCGTATTTGCAATTA TAGCAGGATTTATTCAATGA TATCCCCTATTTACCGGATT AACACTCAATAACAAATGAC TTAAAGTTCAATTCACTATT 
            B_parvula_B AGGAGCCGTATTTGCWATTA TAGCAGGATTTATYCAATGA TAYCCCCTATTYACCGGATT AACACTMAATAAYAAATGAC TTAAAGTTCAATTCACTATT 
       B_molokaiensis_A AGGAGCCGTCTTTGCAATTA TAGCAGGATTTATTCAATGA TATCCCTTATTCACCGGATT AACACTAAATAATAAATGAC TTAAGATTCAATTTACTATT 
       B_molokaiensis_B AGGAGCCGTCTTTGCAATTA TAGCAGGATTTATTCAATGA TATCCCTTATTCACCGGATT AACACTAAATAATAAATGAC TTAAGATTCAATTTACTATT 
          B_deplanata_A AGGAGCCGTATTTGCAATTA TAGCAGGATTTATTCAATGA TACCCCCTATTTACTGGATT AACACTAAATAATAAATGAC TTAAGGTTCAATTCACTATT 
          B_deplanata_B AGGAGCCGTATTTGCAATTA TAGCAGGATTTATTCAATGA TACCCCCTATTTACTGGATT AACACTAAATAATAAATGAC TTAAGGTTCAATTCACTATT 
            B_brunnea_A AGGAGCCGTATTTGCTATTA TAGCAGGATTTATTCAATGA TATCCCTTATTCACCGGACT AACACTTAATAATAAATGAC TTAAGGTTCAATTCACTATT 
            B_brunnea_B AGGAGCCGTATTTGCTATTA TAGCAGGATTTATTCAATGA TATCCCTTATTCACCGGACT AACACTTAATAATAAATGAC TTAAGGTTCAATTCACTATT 
          B_mauiensis_A AGGAGCCGTATTTGCTATTA TAGCAGGATTTATTCAATGA TACCCCTTATTCACCGGACT AACACTAAATAATAAATGAC TTAAAATCCAATTCACTATT 
          B_mauiensis_B AGGAGCCGTATTTGCTATTA TAGCAGGATTTATTCAATGA TACCCCTTATTCACCGGACT AACACTAAATAATAAATGAC TTAAAATCCAATTCACTATT 
      B_pilimauiensis_A GGGAGCCGTATTTGCTATTA TAGCAGGATTTATTCAATGA TACCCCTTATTCACCGGACT AACACTAAATAATAAATGAC TTAAAATCCAATTCACTATT 
      B_pilimauiensis_B AGGAGCCGTATTTGCTATTA TAGCAGGATTTATTCAATGA TACCCCTTATTCACCGGACT AACACTAAATAATAAATGAC TTAAAATCCAATTCACTATT 
             B_nitida_A AGGAGCCGTATTTGCTATTA TAGCAGGATTTATTCAATGA TATCCCTTATTCACTGGACT AACACTAAATAATAAATGAC TTAAAGTTCAATTCACTATT 
             B_nitida_B AGGAGCCGTATTTGCTATTA TAGCAGGATTTATTCAATGA TACCCCTTATTCACTGGACT AACACTAAATAATAAATGAC TTAAAGTTCAATTCACTATT 
             B_nitida_C AGGAGCTGTGTTTGCTATTA TAGCAGGATTTATTCAATGA TACCCCTTATTTACTGGACT AACACTAAATAATAAATGAC TTAAAGTTCAATTTACCATT 
              E_nasutus AGGTGCTGTATTTGCTATTA TAGCCGGATTTATCCAATGA TATCCTCTTTTTACAGGGTT AACACTTAACAATAAATGAC TTAAAATTCAATTTACCATT 
             E_pallidus AGGTGCTGTATTTGCTATTA TAGCCGGATTTATCCAATGA TATCCTCTTTTTACAGGATT AACACTTAACAATAAATGAC TTAAAATTCAATTCACCATT 
              R_lineosa AGGAGCTGTATTTGCTATTA TAGCAGGATTTATTCAATGA TATCCCTTATTTACAGGATT AACATTAAATAATAAATGAC TTAAAATTCAATTTACCATT 
                R_dubia AGGAGCCGTATTTGCTATTA TAGCAGGATTTATTCAATGA TACCCCCTATTTACTGGATT AACTCTCATTAACAAGTGAC TTACAATTCAATTCACCATT 
     Neoconocephalus_sp AGGAGCTGTATTCGCCATTA TAGCAGGATTTATTCAATGA TACCCTTTATTTACTGGTTT AACTCTTAATAATAAATGAC TTAAAATCCAATTTACAATT 
        Conanalus_pieli AGGAGCCGTATTTGCAATTA TAGCAGGTTTCGTTCAATGA TATCCTTTATTTACCGGTCT TACCTTAAATAACAAATGAT TAAAAATTCAATTTGTAACA 
 Conocephalus_maculatus GGGAGCCGTTTTTGCTATCA TAGCAGGATTTATTCAATGA TACCCATTATTTACAGGATT AACTCTTAATAACAAATGAT TAAAAATTCAATTTACAACA 
  Conocephalus_melaenus AGGAGCTGTATTTGCAATTA TGGCTGGATTTATTCAATGA TATCCTCTATTTACAGGATT AACCCTTAATAATAAATGAC TTAAAATTCAATTTACAACT 
       Ducetia_japonica AGGAGCTGTTTTTGCTATTA TAGCAGGATTTATTCAATGA TACCCTTTATTTACAGGATT GACATTAAATCCTAAATGAT TAAAAATTCAATTCACAATT 
    Pseudokuzicus_pieli GGGAGCTGTATTTGCTATTA TAGCTGGATTTGTTCAATGA TATCCTTTATTTACAGGATT ATCATTAAACCCTAAATGAT TAAAAATTCAATTTACAATT 

              B_nihoa_A ATATTTATTGGAGTAAATTT AACATTCTTTCC-------- -------------------- ------------GTATGTTT AATAATTCAAATCTTAACAG 
              B_nihoa_B ATATTTATTGGAGTAAATTT AACATTCTTTCCCCAACACT TTTTAGGTCTAGCA------ ------------GTATGTTT AATAATTCAAATCTTAACAG 
         B_kauaiensis_A ATATTTATTGGAGTAAATTT AACATTCTTCCCTCAACACT TTTTAGGATTAGCA------ ------------GTATGTCT AATAATCCAAATTTTAACAG 
         B_kauaiensis_B ATATTTATTGGAGTAAATTT AACATTCTTCCCTCAACACT TTTTAGGATTAGCA------ ------------GTATGTCT AATAATCCAAATTTTAACAG 
              B_unica_A ATATTTATCGGAGTAAATTT AACATTCTTCCCCCAACACT TTTTAGGCTTAGCA------ ------------GTATGTTT AATAATCCAAATTTTAACGG 
              B_unica_B ATATTTATCGGAGTAAATTT AACATTCTTCCCCCAACACT TTTTAGGCTTAGCA------ ------------GTATGTTT AATAATCCAAATTTTAACGG 
            B_parvula_A ATATTTATTGGAGTAAATTT AACATTCTTTCCTCAACACT TTTTAGGATTAGCATTTGGA TCCCTATTAGGCGTATGCTT AATAATCCAAATTTTAACAG 
            B_parvula_B ATATTTATTGGAGTAAATTT AACATTCTTTCCTCAACACT TTTTAGGATTAGCATTTGGA TCCCTATTAGGCGTATGCTT AATAATCCAAATTTTAACAG 
       B_molokaiensis_A ATATTTATTGGAGTAAACTT AACATTCTTTCCTCAACATT TTTTAGGACTAGCA------ -------------------- -------------------- 
       B_molokaiensis_B ATATTTATTGGAGTAAACTT AACATTCTTTCCTCAACATT TTTTAGGACTAGCA------ -------------------- -------------------- 
          B_deplanata_A ATATTTATTGGAGTAAACTT AACATTCTTTCCTCAACACT TTTTAGGATTAGCA------ -------------------- -------------------- 
          B_deplanata_B ATATTTATTGGAGTAAACTT AACATTCTTTCCTCAACACT TTTTAGGATTAGCA------ -------------------- -------------------- 
            B_brunnea_A ATATTTATCGGAGTAAACTT AACATTCTTTCCTCAACACT TTTTAGGTTTAGCATTTGGT TCCCTTTTAGGAGTATGTTT AATAATACAAATTCTAACAG 
            B_brunnea_B ATATTTATCGGAGTAAACTT AACATTCTTTCCTCAACACT TTTTAGGTTTAGCATTTGGT TCCCTTTTAGGAGTATGTTT AATAATACAAATTCTAACAG 
          B_mauiensis_A ATATTTATTGGTGTAAACTT AACATTCTTTCCTCAACACT TTTTAGGTTTAGCA---GGT TCACTTTTAGGAGTATGTTT AATAATACAAATTTTAACAG 
          B_mauiensis_B ATATTTATTGGTGTAAACTT AACATTCTTTCCTCAACACT TTTTAGGTTTAGCATTTGGT TCACTTTTAGGAGTATGTTT AATAATACAAATTTTAACAG 
      B_pilimauiensis_A ATATTCATCGGAGTAAACTT AACATTCTTTCCTCAACACT TTTTAGGTTTAGCA------ ------------GTATGTTT AATAATACAAATTTTWACAG 
      B_pilimauiensis_B ATATTCATCGGAGTAAACTT AACATTCTTTCCTCAACACT TTTTAGGTTTAGCA------ ------------GTATGTTT AATAATACAAATTTTWACAG 
             B_nitida_A ATATTTATTGGAGTCAATTT AACATTCTTTCCTCAACACT TTTTAGGTTTAGCATTGGGT TCCCTATTAGGAGTATGTTT AATAATACAAATTTTAACAG 
             B_nitida_B ATATTTATTGGAGTGAATTT AACATTCTTTCCTCAACACT TTTTAGGTTTAGCA------ -------------------- ----------------ACAG 
             B_nitida_C ATATTTATCGGAGTAAACTT AACATTCTTTCCTCAACACT TTTTAGGGTTAGCA------ -------------------- -------------------- 
              E_nasutus ATATTTATTGGGGTAAATCT TACATTCTTCCCTCAACATT TTCTGGGTCTCGCATTTGGA TCTTTATTAGGAGTATGCCT AATAATTCAAATCTTAACAG 
             E_pallidus ATATTTATTGGAGTAAATCT TACATTCTTCCCTCAACATT TCCTGGGTCTCGCCTTTGGG TCTTTATTAGGGGTATGTCT AATAATTCAAATCTTAACGG 
              R_lineosa ATATTTATTGGGGTAAATTT AACTTTCTTCCCCCAACACT TTTTAGGGTTAGCCTTTGGA TCCCTTTTAGGAGTTTGTTT AATAATTCAAATCTTAACAG 
                R_dubia ATATTCATTGGTGTAAATTT AACATTTTTCCCCCAACACT TTTTAGGACTGGCCTTTGGA TCCCTTTTAGGAGTTTGTTT AATGATTCAAATTTTAACGG 
     Neoconocephalus_sp ATATTTATCGGAGTTAATTT AACATTCTTCCCTCAACACT TTTTAGGCTTAGCTTTTGGA TCACTTTTAGGCTTATGTTT AATAATTCAAATTTTAACTG 
        Conanalus_pieli ATATTTGTAGGAGTAAACTT AACATTTTTTCCCCAACATT TTCTAGGATTAGCATTTGGT TCACTTCTAGGTATTTGTCT AATAATTCAAATTTTAACAG 
 Conocephalus_maculatus ATATTTATCGGAGTAAACCT AACATTCTTCCCTCAACACT TTTTAGGATTAGCATTCGGG TCACTTCTAGGTGTATGTCT CATAATTCAAATTTTAACAG 
  Conocephalus_melaenus ATATTTATTGGAGTTAATAT AACCTTTTTTCCCCAACACT TCTTAGGATTAGCGTTTGGA TCTCTACTAGGAGTATGTTT AATAATTCAAATTCTAACAG 
       Ducetia_japonica ATATTTGTAGGTGTAAATCT AACCTTCTTCCCTCAACATT TCTTAGGGCTAGCTTTTGGA TCTTTATTAGGTTTATGTTT AATAATTCAAATTGCTACAG 
    Pseudokuzicus_pieli ATATTCCTAGGAGTAAATTT AACATTTTTCCCACAACATT TTTTAGGTTTAGCATTTGGT TCACTTCTAGGATTATGTTT AATTATTCAAATTGCAACAG 

              B_nihoa_A GATTATTTTTAGCTATACAT TATACCGCCCATATTGATCT AGCTTTTTCAAGAATTACCC ACATTTGTCGTGATGTAAAT TTTGGATGATTCCTTCGTAC 
              B_nihoa_B GATTATTTTTAGCTATACAT TATACCGCCCATATTGATCT AGCTTTTTCAAGAATTACCC ACATTTGTCGTGATGTAAAT TTTGGATGATTCCTTCGTAC 
         B_kauaiensis_A GGTTATTTTTAGCTATACAT TATACAGCCCATATTGATTT GGCTTTCTCAAGAGTAGCTC ACATTTGCCGAGATGTAAAC TTTGGTTGATTCCTCCGTAC 
         B_kauaiensis_B GGTTATTTTTAGCTATACAT TATACTGCCCATATTGATTT GGCTTTCTCAAGAGTAGCTC ACATTTGCCGAGATGTAAAC TTTGGTTGATTCCTCCGTAC 
              B_unica_A GCCTATTTTTAGCTATACAT TATACTGCCCATATTGACTT AGCTTTCTCAAGAGTAGCCC ACATTTGCCGGGATGTAAAT TTTGGTTGATTCCTTCGTAC 
              B_unica_B GCCTATTTTTAGCTATACAT TATACTGCCCATATTGATTT AGCTTTCTCAAGAGTGGCCC ACATTTGCCGGGATGTAAAT TTTGGTTGATTCCTTCGTAC 
            B_parvula_A GATTATTTTTAGCTATACAT TATACCGCCCATATCGATTT AGCTTTCTCAAGAGTAGCCC ACATTTGCCGAGATGTAAAT TTTGGTTGATTCCTTCGTAC 
            B_parvula_B GATTATTTTTAGCTATACAT TATACCGCCCATATCGATTT AGCTTTCTCAAGAGTAGCCC ACATTTGCCGARATGTAAAT TTTGGTTGATTCCTTCGTAC 
       B_molokaiensis_A ------TTTTAGCTATACAT TATACCGCCCATATTGATTT GGCTTTCTCAAGAGTAGCCC ACATTTGTCGAGATGTAAAT TTTGGTTGATTCCTTCGTAC 
       B_molokaiensis_B ----------AGCTATACAT TATACCGCCCATATTGATTT GGCTTTCTCAAGAGTAGCCC ACATTTGYCGAGATGTAAAT TTTGGTTGATTCCTTCGTAC 
          B_deplanata_A ---------------TACAT TATACTGCTCACATTGATTT GGCTTTCTCAAGAGTAGCCC ACATCTGCCGAGATGTAAAT TTCGGTTGATTCCTTCGTAC 
          B_deplanata_B ----------------TCAT TATACTGCTCACATTGATTT GGCTTTCTCAAGAGTAGCCC ACATCTGCCGAGATGTAAAT TTCGGTTGATTCCTTCGTAC 
            B_brunnea_A GTCTATTTTTAGCCATACAC TATACCGCTCATATTGATTT AGCTTTCTCAAGAGTAGCTC ATATTTGCCGAGATGTAAAT TTTGGTTGATTCCTTCGTAC 
            B_brunnea_B GTCTATTTTTAGCCATACAC TATACCGCTCATATTGATTT AGCTTTCTCAAGAGTAGCTC ATATTTGCCGAGATGTAAAT TTTGGTTGATTCCTTCGTAC 
          B_mauiensis_A GCCTATTTTTAGCTATACAT TATACGGCTCATATTGATTT GGCTTTCTCAAGAGTAGCCC ATATTTGCCGAGATGTAAAT TTTGGTTGATTCCTTCGTAC 
          B_mauiensis_B GCCTATTTTTAGCTATACAT TATACGGCTCATATTGATTT GGCTTTCTCAAGAGTAGCCC ATATTTGCCGAGATGTAAAT TTTGGTTGATTCCTTCGTAC 
      B_pilimauiensis_A GCCTATTTTTAGCTATACAT TATACGGCTCATATTGATTT GGCTTTCTCAAGAGTAGCCC ATATTTGCCGAGATGTAAAT TTTGGTTGATTCCTTCGTAC 
      B_pilimauiensis_B GCCTATTTTTAGCTATACAT TATACGGCTCATATTGATTT GGCTTTCTCAAGAGTAGCCC ATATTTGCCGAGATGTAAAT TTTGGTTGATTCCTTCGTAC 
             B_nitida_A GACTATTTTTAGCTATACAC TATACTGCTCATATTGATTT AGCTTTCTCAAGAGTAGCTC ATATTTGCCGAGATGTAAAT TTCGGTTGATTCCTTCGCAC 
             B_nitida_B GCCTATTTTTAGCTATACAC TATACTGCTCATATTGATTT AGCTTTCTCAAGAGTAGCTC ATATTTGCCGAGATGTAAAT TTCGGTTGATTTCTTCGCAC 
             B_nitida_C --------------GCTTCT TACACTGCTCATATTGATTT AGCTTTCTCAAGAGTAGCCC ATATTTGTCGAGATGTAAAT TTAGGTTGATTTCTTCGTAC 
              E_nasutus GGTTATTTTTAGCTATACAT TATACTGCACATATTGATCT AGCATTCTCAAGAGTTGCAC ACATTTGTCGTGATGTAAAC TTTGGGTGATTCCTACGAAC 
             E_pallidus GGTTATTTTTAGCTATACAT TATACTGCACATATTGACCT AGCATTCTCAAGAGTTGCAC ACATTTGCCGTGATGTAAAC TTTGGATGATTTCTACGAAC 
              R_lineosa GATTATTCCTTGCCATGCAT TATACTGCTCATATTGATTT AGCCTTCTCTAGAGTAGCCC ATATTTGCCGAGATGTCAAT TTTGGATGATTCCTTCGTAC 
                R_dubia GCTTATTTTTAGCTATACAT TACACGGCACATATTGATTT AGCCTTTTCAAGCGTAGCCC ACATTTGCCGAGACGTAAAC TTTGGTTGATTCCTTCGAAC 
     Neoconocephalus_sp GCCTATTTTTAGCTATACAT TACACAGCTCATATTGATTT AGCATTTTCTAGTGTTGCCC ATATCTGCCGAGATGTAAAC TTTGGATGATTCTTATGAAC 
        Conanalus_pieli GACTATTTCTTGCAATACAT TATACTGCTCACATTGATTT AGCTTTTTCTAGTGTAGTTC ACATTTGTCGAGATGTAAAT TTTGGTTGACTTTTACGAAC 
 Conocephalus_maculatus GTTTATTCTTAGCTATACAC TACACTGCTCATATTGACTT AGCCTTTTCAAGAGTAGCAC ACATTTGCCGTGACGTAAAT TTTGGTTGATTCTTACGAAC 
  Conocephalus_melaenus GATTATTCTTAGCTATACAT TATACTGCTCATATCGATTT AGCATTTTCTAGAGTTGCTC ATATTTGTCGTGATGTAAAT TTCGGCTGATTCCTACGAAC 
       Ducetia_japonica GATTATTTCTAGCAATACAT TATACTGCTCATATTGATTT AGCATTCTCTAGAGTAGCCC ACATTTGTCGAGACGTAAAT TATGGGTGATTATTACGAAC 
    Pseudokuzicus_pieli GATTATTTTTAGCAATACAT TACACAGCAAATATTGATTT AGCTTTCAATAGAGTAGCAC ATATTTGTCGAGATGTAAAT TATGGATGATTCCTTCGAAC 

              B_nihoa_A ATTACACGCCAATGGTGCTT CATTCTTCTTTGTCTGCTTA TATTTACATGTAGGACGTGG AATATATTATGGGTCTTATA ATTTTATACATACGTGAATA 
              B_nihoa_B ATTACACGCCAATGGTGCTT CATTCTTCTTTGTCTGCTTA TATTTACATGTAGGACGTGG AATATATTATGGGTCTTATA ATTTTATACATACGTGAATA 
         B_kauaiensis_A CTTACATGCTAACGGAGCTT CTTTTTTCTTTATTTGTCTT TATCTTCATGTAGGTCGGGG AATATATTATGGATCTTACA ATTTTATACATACTTGAATA 
         B_kauaiensis_B CCTACATGCTAATGGAGCTT CTTTTTTTTTTATTTGTCTT TATCTTCATGTAGGTCGAGG AATATACTATGGATCTTACA ATTTTATACATACTTGAATA 
              B_unica_A ATTACACGCTAATGGGGCCT CCTTCTTCTTTATTTGTCTG TATCTTCATGTAGGCCGAGG AATATATTATGGATCATATA ACTTCTTATATACTTGAATA 
              B_unica_B ATTACACGCTAATGGAGCCT CCTTCTTCTTTATTTGTTTA TACCTTCATGTAGGTCGAGG AATGTATTACGGATCATATA ACTTTTTATACACTTGAATT 
            B_parvula_A TCTACATGCTAACGGAGCTT CTTTTTTTTTCATTTGTCTT TATCTTCACGTAGGCCGAGG AATATACTACGGATCTTATA ATTTTATACATACTTGAATA 
            B_parvula_B TCTACATGCTAACGGAGCTT CTTTTTTTTTCATTTGTCTT TATCTTCACGTAGGCCGAGG AATATATTATGGATCTTATA ATTTTATACATACTTGAATA 
       B_molokaiensis_A CCTGCACGCTAACGGAGCTT CTTTTTTTTTTATCTGTCTA TATCTTCATGTAGGCCGAGG AATATACTACGGATCTTATA ATTTTATACATACTTGAATA 
       B_molokaiensis_B CCTGCACGCTAACGGAGCYT CTTTTTTTTTTATCTGTCTA TATCTTCATGTAGGCCGAGG AATATACTACGGATCTTATA ATTTTATACATACTTGAATA 
          B_deplanata_A CTTACATGCTAACGGAGCCT CTTTTTTCTTTATTTGCCTA TACCTTCATGTAGGACGAGG GATATACTACGGATCATATA ATTTTATACATACTTGAATA 
          B_deplanata_B CTTACATGCTAACGGAGCCT CTTTTTTCTTTATTTGCCTA TACCTTCATGTAGGACGAGG GATATACTACGGATCATATA ATTTTATACATACTTGAATA 
            B_brunnea_A CATACATGCCAATGGAGCCT CCTTTTTCTTTATTTGTCTA TACCTTCACGTAGGCCGAGG AATATATTACGGATCATATA ATTTTATATACACTTGAATA 
            B_brunnea_B CATACATGCCAATGGAGCMT CCTTTTTCTTTATTTGTCTA TACCTTCACGTAGGCCGAGG AATATATTACGGATCATATA ATTTTATATACACTTGAATA 
          B_mauiensis_A TTTACATGCCAATGGGGCCT CCTTTTTCTTTATTTGCTTA TATCTTCATGTAGGTCGAGG GATATATTACGGATCATATA ATTTTATATATACTTGAATA 
          B_mauiensis_B TTTACATGCCAATGGGGCCT CCTTTTTCTTTATTTGCTTA TATCTTCATGTAGGTCGAGG GATATATTACGGATCATATA ATTTTATATATACTTGAATA 
      B_pilimauiensis_A TTTACATGCCAATGGGGCCT CCTTTTTCTTTATTTGCTTA TATCTTCATGTAGGTCGAGG AATATATTACGGATCATATA ATTTTATCTATACTTGAATA 
      B_pilimauiensis_B TTTACATGCCAATGGGGCCT CCTTTTTCTTTATTTGCTTA TATCTTCATGTAGGTCGAGG AATATATTACGGATCATATA ATTTTATCTATACTTGAATA 
             B_nitida_A CTTACATGCCAATGGGGCCT CCTTTTTTTTTATCTGTTTA TACCTTCATGTAGGTCGAGG TATATATTACGGATCATATA ATTTTATATATACTTGAATA 
             B_nitida_B CTTACATGCCAATGGGGCCT CCTTTTTTTTTATCTGTTTA TACCTTCATGTAGGTCGAGG AATATATTACGGATCATATA ATTTTATATATACTTGAATA 
             B_nitida_C CTTACATGCTAATGGGGCCT CCTTTTTCTTTATTTGTTTA TACCTTCATGTAGGTCGAGG AATATATTACGGATCATATA ATTTTATATATACTTGAATA 
              E_nasutus ATTACATGCAAATGGTGCTT CATTCTTCTTTATTTGCTTA TATTTACATGTAGGACGAGG AATATATTACGGCTCCTATA ACTTTTTATACACTTGAATA 
             E_pallidus ATTACATGCAAATGGTGCTT CATTCTTCTTTATTTGTTTA TATTTACATGTCGGACGAGG AATATATTACGGCTCCTACA ACTTTTTATACACTTGAATA 
              R_lineosa ATTACATGCCAATGGGGCGT CATTCTTCTTTATTTGCTTA TATTTACATGTCGGGCGAGG AATATATTATGGTTCTTATA ATTTTATTCACACTTGAATA 
                R_dubia ACTACATGCTAACGGGGCAT CATTTTTCTTTATTTGCTTA TATCTTCATGTAGGACGAGG AATATATTATGGTTCCTATA ATTTTTTTTACACTTGAATA 
     Neoconocephalus_sp ACTCCACGCTAATGGAGCAT CATTTTTCTTTATCTGTCTA TACCTTCACGTTGGGCGAGG AATATATTATGGATCATATA ACTTTATTTACACTTGAACA 
        Conanalus_pieli CTTACACGCAAATGGGGCAT CTTTTTTTTTCATTTGTCTA TATCTCCATATTGGACGAGG AATTTATTATGGTTCTTATA ATTATATGCACACATGAATA 
 Conocephalus_maculatus TTTACATGCAAATGGTGCTT CATTTTTTTTTATCTGTCTA TACTTACACGCAGGGCGTGG TATTTATTATGGTTCATATA ATTATATATATACTTGAATA 
  Conocephalus_melaenus ATTACATGCAAATGGGGCCT CCTTTTTTTTTATCTGTTTA TACTTTCACGTAGGTCGAGG AATTTATTATGGATCATATA ATTATCTATACACCTGAATA 
       Ducetia_japonica CATACATGCTAATGGTGCTT CCTTCTTTTTTATTTGTTTA TATTTACATGTTGGACGAGG TATATATTACGGTTCTTATA ATTTTTTTCTTACTTGAATA 
    Pseudokuzicus_pieli TCTACATGCTAATGGAGCCT CTTTTTTTTTTATTTGTCTT TATCTCCATGTTGGCCGGGG AATATATTATGGGTCTTATA ACTATATACATACATGAATA 

              B_nihoa_A ACAGGGGTAGTAATTCTATT TTTAGTTATAGGAACAGCTT TTATAGGATATGTTCTACCA TGAGGACAAATATCTTTCTG AGGAGCCACTGTTATTACAA 
              B_nihoa_B ACAGGGGTAGTAATTCTATT TTTAGTTATAGGAACAGCTT TTATAGGATATGTTCTACCA TGAGGACAAATATCTTTCTG AGGAGCCACTGTTATTACAA 
         B_kauaiensis_A ACAGGAGTAATTATCCTATT TTTAGTTATAGGAACAGCCT TTATAGGTTACGTATTACCT TGAGGACAAATATCTTTTTG AGGAGCCACAGTTATTACTA 
         B_kauaiensis_B ACAGGAGTAATTATTCTATT TTTAGTTATAGGAACAGCCT TTATAGGTTACGTATTACCT TGAGGACAAATATCTTTTTG AGGAGCAACAGTTATTACTA 
              B_unica_A ACAGGAGTAATCATTCTATT CTTAGTTATAGGAACAGCCT TTATAGGTTATGTATTACCC TGAGGACAAATATCTTTTTG AGGAGCTACTGTTATTACTA 
              B_unica_B ACAGGAGTAATCATTCTATT TTTAGTTATAGGAACAGCCT TTATAGGTTATGTATTACCC TGAGGACAAATATCTTTTTG AGGGGCTACTGTTATTACTA 
            B_parvula_A ACAGGAGTAATTATTCTATT TTTAGTTATAGGAACAGCCT TTATAGGTTATGTATTACCT TGAGGACAAATATCTTTTTG AGGAGCCACAGTTATTACAA 
            B_parvula_B ACAGGAGTAATTATTCTATT TTTAGTTATAGGAACAGCCT TTATAGGTTATGTATTACCT TGAGGACAAATATCTTTTTG AGGAGCCACAGTTATTACAA 
       B_molokaiensis_A ACAGGAGTAATTATTCTATT CTTAGTTATAGGAACAGCCT TTATAGGTTACGTATTACCT TGAGGACAAATATCTTTTTG AGGAGCCACAGTTATTACTA 
       B_molokaiensis_B ACAGGAGTAATTATTCTATT CTTAGTTATAGGAACAGCCT TTATAGGTTACGTATTACCY TGAGGACAAATATCTTTCTG AGGAGCCACAGTTATTACTA 
          B_deplanata_A ACAGGAGTAATTATTCTATT CTTAGTTATAGGAACAGCCT TTATAGGTTACGTATTACCT TGAGGACAAATATCCTTTTG AGGAGCTACAGTTATTACTA 
          B_deplanata_B ACAGGAGTAATTATTCTATT CTTAGTTATAGGAACAGCCT TTATAGGTTACGTATTACCT TGAGGACAAATATCCTTTTG AGGAGCTACAGTTATTACTA 
            B_brunnea_A ACAGGAGTAATCATTTTATT TTTAGTTATAGGCACAGCCT TTATAGGTTACGTATTACCC TGAGGACAAATATCCTTTTG AGGAGCTACCGTCATTACCA 
            B_brunnea_B ACAGGAGTAATCATTTTATT TTTAGTTATAGGCACAGCCT TTATAGGTTACGTATTACCC TGAGGACAAATATCCTTTTG AGGAGCTACCGTCATTACCA 
          B_mauiensis_A ACAGGAGTAATCATTTTATT TTTAGTTATAGGAACAGCCT TTATAGGTTATGTATTACCC TGAGGACAAATATCCTTTTG AGGAGCTACCGTCATTACCA 
          B_mauiensis_B ACAGGAGTAATCATTTTATT TTTAGTTATAGGAACAGCCT TTATAGGTTATGTATTACCC TGAGGACAAATATCCTTTTG AGGAGCTACCGTCATTACCA 
      B_pilimauiensis_A ACAGGAGTAATCATTTTATT TTTAGTTATAGGAACAGCCT TTATAGGTTATGTATTACCC TGAGGACAAATATCCTTTTG AGGAGCTACCGTCATTACCA 
      B_pilimauiensis_B ACAGGAGTAATCATTTTATT TTTAGTTATAGGAACAGCCT TTATAGGTTATGTATTACCC TGAGGACAAATATCCTTTTG AGGAGCTACCGTCATTACCA 
             B_nitida_A ACAGGAGTAATCATTTTATT TTTAGTTATAGGAACAGCCT TTATAGGTTACGTATTACCC TGAGGACAAATATCCTTTTG AGGAGCTACCGTCATTACCA 
             B_nitida_B ACAGGAGTAACCATTTTATT TTTAGTTATAGGAACAGCCT TTATAGGTTACGTATTACCC TGAGGACAAATATCCTTTTG AGGAGCTACCGTCATTACCA 
             B_nitida_C ACAGGAGTAATTATTTTATT TTTAGTTATAGGAACAGCCT TTATAGGTTATGTCTTACCC TGAGGACAAATATCCTTTTG AGGAGCTACTGTCATTACCA 
              E_nasutus ACAGGCGTAGTAATTCTATT TTTAGTTATAGGAACAGCCT TTATAGGATATGTTCTGCCA TGAGGGCAAATATCTTTCTG AGGAGCCACTGTTATTACAA 
             E_pallidus ACAGGTGTAGTAATTCTATT TTTAGTTATAGGAACAGCCT TTATAGGATATGTTCTACCA TGAGGACAAATATCTTTCTG AGGGGCCACTGTTATTACAA 
              R_lineosa ACCGGTGTAGTAATTCTATT CTTAGTTATAGGAACAGCTT TTATAGGATATGTTTTACCT TGGGGTCAAATATCTTTTTG AGGGGCTACTGTAATTACAA 
                R_dubia ACAGGAGTTCTTATTTTATT CTTAGTAATAGGAACAGCCT TTATAGGTTATGTTTTACCT TGAGGTCAAATATCATTTTG AGGGGCCACTGTAATTACAA 
     Neoconocephalus_sp ACAGGAGTAGTAATTTTATT TCTAGTTATAGGAACAGCTT TTATGGGATATGTTTTACCT TGAGGACAAATATCTTTTTG AGGTGCTACCGTTATTACTA 
        Conanalus_pieli ACAGGAGTAATTATTTTATT TTTAGTTATAGGAACCGCAT TTATAGGTTATGTATTACCC TGAGGACAAATATCTTTTTG AGGTGCAACAGTAATTACTA 
 Conocephalus_maculatus ACAGGTGTAGTTATTTTATT TTTAGTTATAGGAACTGCAT TTATAGGATATGTTCTACCT TGAGGACAAATATCATTTTG AGGGGCAACAGTTATTACAA 
  Conocephalus_melaenus ACTGGAGTAGTAATTCTATT CTTAATTATAGGTACCGCAT TTATAGGTTATGTTCTCCCT TGAGGACAAATATCATTTTG GGGGGCAACTGTCATCACAA 
       Ducetia_japonica ACTGGAGTAGTAATTTTATT TCTCGTAATAGGAACAGCCT TTATAGGTTACGTTTTACCT TGAGGACAAATATCTTTTTG AGGAGCCACAGTTATTACAA 
    Pseudokuzicus_pieli ACTGGAGTTATTATTTTATT TCTTGTAATAGGTACAGCAT TTATAGGTTATGTTTTACCT TGAGGACAAATATCATTTTG AGGAGCAACTGTTATTACTA 

              B_nihoa_A ATCTACTTTCAGCTATCCCT TATTTGGGAACTGATCTAGT ACAATGAATTTGAGGAGGAT TTGCTATTGATAATGCTACT TTAACTCGATTTTTTACATT 
              B_nihoa_B ATCTACTTTCAGCTATCCCT TATTTGGGAACTGATCTAGT ACAATGAATTTGAGGAGGAT TTGCTATTGATAATGCTACT TTAACTCGATTTTTTACATT 
         B_kauaiensis_A ATCTTCTTTCAGCCGTTCCT TATTTAGGAACCGACCTTGT TCAATGAGTTTGAGGAGGAT TCGCTGTTGATAATGCCACA TTAACACGATTTTTTACATT 
         B_kauaiensis_B ATCTTCTTTCAGCCGTTCCT TATTTAGGAACCGACCTTGT TCAATGAGTTTGAGGAGGAT TCGCTGTTGATAATGCCACA TTAACACGATTTTTTACATT 
              B_unica_A ATCTTCTTTCAGCTGTCCCC TATCTAGGAACAGATCTTGT TCAATGAGTTTGGGGGGGAT TTGCTGTTGATAATGCTACA CTAACCCGATTTTTTACATT 
              B_unica_B ATCTTCTTTCAGCTGTCCCC TATCTAGGGACAGAGCTTGT TCAATGAGTTTGAGGGGGGT TTGCTGTCGATAATGCTACA CTAACCCGATTTTTTACATT 
            B_parvula_A ATCTTCTTTCGGCTGTTCCT TACTTAGGAACCGACCTTGT TCAATGAGTTTGGGGAGGGT TCGCTGTCGATAATGCCACA TTAACCCGATTTTTTACATT 
            B_parvula_B ATCTTCTTTCGGCTGTTCCT TACTTAGGAACCGACCTTGT TCAATGAGTTTGGGGAGGGT TCGCTGTCGATAATGCCACA TTAACCCGATTTTTTACATT 
       B_molokaiensis_A ATCTACTTTCAGCTGTTCCT TATTTAGGGACAGACCTTGT TCAATGAGTTTGAGGAGGAT TCGCAGTTGATAACGCCACA TTAACCCGGTTTTTCACATT 
       B_molokaiensis_B ATCTACTTTCAGCTGTTCCT TATTTAGGGACAGACCTTGT TCAATGAGTTTGAGGAGGAT TCGCAGTTGATAACGCCACA TTAACCCGGTTTTTCACATT 
          B_deplanata_A ATCTACTTTCAGCTGTTCCT TATTTAGGAACAGATCTTGT TCAATGAGTATGAGGAGGAT TCGCGGTTGATAATGCCACA TTAACCCGATTTTTCACATT 
          B_deplanata_B ATCTACTTTCAGCTGTTCCT TATTTAGGAACAGATCTTGT TCAATGAGTATGAGGAGGAT TCGCGGTTGATAATGCCACA TTAACCCGATTTTTCACATT 
            B_brunnea_A ATCTTCTTTCAGCCGTCCCC TACCTAGGAACAGATCTTGT TCAATGAGTATGAGGAGGAT TTGCTGTCGATAATGCCACA TTAACCCGATTCTTTACATT 
            B_brunnea_B ATCTTCTTTCAGCCGTCCCC TACCTAGGAACAGATCTTGT TCAATGAGTATGAGGAGGAT TTGCTGTCGATAATGCCACA TTAACCCGATTCTTTACATT 
          B_mauiensis_A ATCTCCTTTCAGCCGTCCCC TATTTAGGAACAGATCTTGT CCAATGAGTATGAGGAGGAT TTGCTGTTGATAATGCCACA TTAACCCGATTTTTTACATT 
          B_mauiensis_B ATCTCCTTTCAGCCGTCCCC TATTTAGGAACAGATCTTGT CCAATGAGTATGAGGAGGAT TTGCTGTTGATAATGCCACA TTAACCCGATTTTTTACATT 
      B_pilimauiensis_A ATCTCCTTTCAGCCGTCCCC TATTTAGGAACAGATCTTGT CCAATGAGTTTGAGGAGGAT TTGCTGTTGATAATGCCACA TTAACCCGATTTTTTACATT 
      B_pilimauiensis_B ATCTCCTTTCAGCCGTCCCC TATTTAGGAACAGATCTTGT CCAATGAGTTTGAGGAGGAT TTGCTGTTGATAATGCCACA TTAACCCGATTTTTTACATT 
             B_nitida_A ATCTCCTCTCAGCTGTTCCC TATTTGGGAACAGATCTTGT TCAATGAGTATGAGGGGGAT TTGCTGTTGATAATGCTACA TTAACCCGATTTTTTACATT 
             B_nitida_B ATCTCCTTTCGGCTGTTCCC TATTTAGGAACAGATCTTGT TCAATGAGTATGAGGGGGAT TTGCTGTTGATAATGCTACC TTAACCCGATTTTTTACATT 
             B_nitida_C ATCTCCTTTCAGCCGTTCCT TATTTAGGAACAGATCTTGT TCAATGAGTGTGAGGGGGAT TTGCTGTTGATAATGCCACA TTAACCCGATTTTTTACATT 
              E_nasutus ATTTACTTTCAGCTATCCCT TATCTAGGGACAGATTTAGT ACAATGAGTTTGAGGGGGGT TTGCGGTCGATAACGCTACT CTAACACGATTTTTTACTTT 
             E_pallidus ATCTACTTTCAGCTATCCCC TATTTAGGGACAGATCTAGT ACAATGAGTTTGAGGAGGGT TTGCAGTTGATAATGCCACT CTAACACGTTTTTTTACTTT 
              R_lineosa ATCTTCTTTCAGCTATCCCA TATTTAGGTACTGAACTTGT CCAATGAGTTTGAGGAGGAT TTGCTGTTGATAATGCTACA TTAACTCGATTTTTTACGTT 
                R_dubia ATCTCCTTTCAGCTGTTCCT TATTTAGGGACAGATCTTGT ACAATGAGTTTGGGGGGGAT TCGCTGTTGATAACGCTACT CTAACTCGGTTTTTTACATT 
     Neoconocephalus_sp ATTTACTATCTGCAATCCCT TATCTAGGAACAGATCTTGT TAAATGAGTCTGAGGAGGCT TCGCTGTAGATAATGCAACT TTAACCCGCTTTTTCACTTT 
        Conanalus_pieli ACCTTTTATCTGCAGTACCT TATCTAGGTACTGATCTAGT TCAATGAGTCTGAGGAGGAT TTGCTGTTGATAATGCTACT TTAACTCGATTTTTCACATT 
 Conocephalus_maculatus ACTTATTATCAGCTGTCCCC TATCTAGGTACAGATTTAGT ACAATGAGTGTGAGGGGGAT TTGCTGTTGATAACGCAACA TTAACACGATTTTTTACCTT 
  Conocephalus_melaenus ATTTATTATCAGCAGTTCCT TATTTAGGTACAGATTTAGT ACAATGAGTTTGAGGGGGAT TTGCTGTAGATAATGCCACT TTAACACGTTTTTTCACCTT 
       Ducetia_japonica ACTTATTATCAGCTATTCCT TATCTTGGAATAGATCTTGT TCAATGAGTATGAGGTGGAT TTGCTGTTGATAATGCTACA CTTACACGATTTTTTACCTT 
    Pseudokuzicus_pieli ACCTATTATCCGCTATTCCC TATTTAGGAACAGATCTTGT TCAATGAGTTTGGGGAGGAT TCAGTGTAGATAATGCAACT TTAACACGATTTTTTACATT 

              B_nihoa_A TCACTTTGTATTACCTTTTA TCGTTGCAGCAATAGTAATA ATCCATTTATTATTTCTTCA TCAAACTGGGTCAAATAATC CTTTAGGATTAAATAGAGAT 
              B_nihoa_B TCACTTTGTATTACCTTTTA TCGTTGCAGCAATAGTAATA ATCCATTTATTATTTCTTCA TCAAACTGGGTCAAATAATC CTTTAGGATTAAATAGAGAT 
         B_kauaiensis_A TCACTTTGTTTTACCCTTTA TTGTTGCAGCAATAGTTATA ATTCACTTACTATTCTTACA TCAAACTGGATCAAATAATC CATTAGGATTAAATAGAGAT 
         B_kauaiensis_B TCACTTTGTTTTACCCTTTA TTGTTGCAGCAATAGTTATA ATTCACTTACTATTCTTACA TCAAACTGGATCAAATAATC CATTAGGATTAAATAGAGAT 
              B_unica_A TCATTTTGTTTTACCCTTCA TTGTTGCAGCAATAGTTATA ATTCACCTATTATTTTTACA TCAAACTGGATCAAATAATC CATTAGGATTAAACAGAGAT 
              B_unica_B TCATTTTGTTCTACCCTTTA TTGTTGCAGCAATAGTTATA ATTCACCTATTATTTTTACA TCAAACGGGATCAAACAATC CACTAGGATTAAACAGAGAT 
            B_parvula_A TCATTTTGTTTTACCCTTTA TTGTTGCAGCAATAGTTATA ATTCACTTATTATTCTTACA TCAAACTGGATCAAATAATC CTTTAGGATTAAATAGAGAT 
            B_parvula_B TCATTTTGTTTTACCCTTTA TTGTTGCAGCAATAGTTATA ATTCACTTATTATTCTTACA TCAAACTGGATCAAATAATC CTTTAGGATTAAATAGAGAT 
       B_molokaiensis_A TCATTTTGTTTTACCCTTTA TTGTTACAGCAATAGTTATA ATTCACTTATTATTCTTACA TCAAACTGGATCAAACAATC CATTAGGATTAAATAGAGAT 
       B_molokaiensis_B TCATTTTGTTTTACCCTTTA TTGTTACAGCAATAGTTATA ATTCACTTATTATTCTTACA TCAAACTGGATCAAACAATC CATTAGGATTAAATAGAGAT 
          B_deplanata_A TCATTTTGTTCTACCCTTTA TTGTTACAGCAATAGTTATA ATTCACTTATTATTCTTACA TCAAACTGGATCAAACAATC CATTAGGATTAAATAGAGAT 
          B_deplanata_B TCATTTTGTTCTACCCTTTA TTGTTACAGCAATAGTTATA ATTCACTTATTATTCTTACA TCAAACTGGATCAAACAATC CATTAGGATTAAATAGAGAT 
            B_brunnea_A TCATTTTGTCTTACCCTTTA TTGTAACAGCAATAGTTATA ATTCATCTACTATTCTTGCA TCAAACTGGATCAAACAACC CATTAGGATTAAATAGAGAT 
            B_brunnea_B TCATTTTGTCTTACCCTTTA TTGTAACAGCAATAGTTATA ATTCATCTACTATTCTTACA TCAAACTGGATCAAACAACC CATTAGGATTAAATAGAGAT 
          B_mauiensis_A TCATTTTGTTTTACCCTTTA TTGTAGCAGCAATAGTTATA ATTCACCTGTTATTTTTACA TCAAACTGGATCAAACAACC CATTAGGATTAAATAGAGAT 
          B_mauiensis_B TCATTTTGTTTTACCCTTTA TTGTAGCAGCAATAGTTATA ATTCACCTGTTATTTTTACA TCAAACTGGATCAAACAACC CATTAGGATTAAATAGAGAT 
      B_pilimauiensis_A TCATTTTGTTTTACCCTTTA TTGTGGCAGCAATAGTTATA ATTCACCTGTTATTTTTACA TCAAACTGGATCAAACAACC CATTAGGATTAAATAGAGAT 
      B_pilimauiensis_B TCATTTTGTTTTACCCTTTA TTGTGGCAGCAATAGTTATA ATTCACCTGTTATTTTTACA TCAAACTGGATCAAACAACC CATTAGGATTAAATAGAGAT 
             B_nitida_A TCATTTTGTTTTACCCTTTA TGGTAGCAGCAATAGTTATA ATTCACCTATTATTTTTACA TCAAACTGGATCAAACAACC CATTAGGATTAAATAGAGAT 
             B_nitida_B TCATTTTGTTTTACCCTTTA TGGTAGCAGCAATAGTTATC ATTCACCTATTATTTTTACA TCAAACTGGATCAAACAACC CATTAGGATTAAATAGAGAT 
             B_nitida_C TCATTTTGTTTTACCCTTTA TAGTAGCAGCAATAGTTATA ATTCACCTATTATTTTTACA TCAAACTGGATCAAACAACC CATTAGGATTAAATAGAGAT 
              E_nasutus CCATTTTGTGTTACCTTTTA TTGTAGCCGCAATAGTAATA ATCCACTTATTATTCCTCCA CCAAACTGGATCAAATAACC CCTTAGGATTAAACAGAGAT 
             E_pallidus CCATTTTGTGTTACCTTTTA TTGTAGCCGCAATAGTAATA ATCCACCTATTATTCCTTCA CCAAACTGGATCAAATAATC CCTTAGGGCTAAATAGAGAT 
              R_lineosa CCATTTTGTTTTACCCTTTA TCGTAGCAGCTATAGTAATG ATTCATCTGTTATTCCTTCA CCAAACAGGATCAAATAATC CCTTAGGATTAAATAGTGAT 
                R_dubia CCATTTTGTCTTACCTTTTA TTGTTGCAGCTATAGTAATA ATTCACCTATTATTTTTACA TCAGACTGGATCAAATAACC CCTTAGGGTTAAACAGCGAC 
     Neoconocephalus_sp CCATTTTGTTCTGCCGTTTA TTGTTGCGGCAATAGTAATA ATTCACTTACTATTCCTCCA TCAAACTGGTTCAAATAACC CTCTAGGATTAAACAGTGAT 
        Conanalus_pieli TCACTTTGTTTTCCCCTTTA TTGTAACAGCCATAGTATTA ATTCATCTATTATTCCTCCA TCAAACAGGATCCAATAATC CCTTAGGATTAAATAGTGAT 
 Conocephalus_maculatus CCACTTCGTCTTCCCTTTTA TTGTAGCTGCGATAGTATTA ATTCATCTCCTATTTTTACA CCAAACAGGTTCTAATAATC CTCTAGGTTTAAATAGTGAT 
  Conocephalus_melaenus CCATTTCGTTTTTCCATTCA TTGTCACCGCTATAGTATTA ATTCACCTTTTATTTTTACA TCAAACAGGTTCAAATAACC CATTAGGATTAAATAGAAAT 
       Ducetia_japonica CCATTTCGTTTTACCTTTTA TTGTAGCTGCAATAGTAATA ATCCACTTATTATTCCTTCA CCAAACCGGTTCAAATAATC CTTTAGGATTAAATAGAGAT 
    Pseudokuzicus_pieli TCACTTTGTACTCCCTTTTA TTGTAGCTGCTGCCGTTATA GTCCATTTACTCTTTCTCCA TCAAACTGGCTCAAATAACC CTCTTGGATTAAACAGAGAT 

              B_nihoa_A GTAGATAAAATTCCTTTTCA CCCTTATTTTTCCTTTAAGG ACATTTTCGGATTTATTATT ATAATTGCATTAATAGTATT TTTAACCTTACTGGAACCAT 
              B_nihoa_B GTAGATAAAATTCCTTTTCA CCCTTATTTTTCCTTTAAGG ACATTTTCGGATTTATTATT ATAATTGCATTAATAGTATT TTTAACCTTACTGGAACCAT 
         B_kauaiensis_A ATCGATAAAATCCCCTTCCA CCCTTATTTTTCATTTAAGG ATGTATTTGGTTTTATTATC ATAATTGCTTCATTAATTTT CTTAACTCTACTTGAACCAT 
         B_kauaiensis_B ATTGATAAAATCCCCTTCCA CCCTTATTTTTCATTTAAGG ATGTATTTGGTTTTATTATC ATAATTGCTTCATTAATTTT CTTAACTCTACTTGAACCAT 
              B_unica_A GTTGATAAAATTCCCTTCCA CCCTTACTTCTCATTTAAGG ATGTATTTGGGTTTATTATT ATAATCGCCTCATTAGTTTT TTTAACCCTTCTTGAACCAT 
              B_unica_B GTTGATAAAATTCCCTTCCA CCCTTACTTCTCATTTAAGG ATGTATTTGGGTTTATTATT ATAATCGCCTCGTTAGTTTT CTTAACCCTTCTTGAACCAT 
            B_parvula_A ATTGATAAAATTCCCTTCCA CCCTTATTTTTCATTTAAGG ATGTATTTGGTTTTATTATT ATAATTGCTTCATTAATTTT CTTAACTCTACTTGAACCAT 
            B_parvula_B ATTGATAAAATTCCTTTCCA CCCTTATTTTTCATTTAAGG ATGTATTTGGTTTTATTATT ATAATTGCTTCATTAATTTT CTTAACTCTACTTGAACCAT 
       B_molokaiensis_A ATTGATAAAATTCCTTTCCA CCCCTACTTTTCATTTAAGG ATGTATTTGGTTTTATTATT ATAATTGCTTCATTAGTTTT CCTAACTTTACTCGAACCAT 
       B_molokaiensis_B ATTGATAAAATTCCTTTCCA CCCCTACTTTTCATTTAAGG ATGTATTTGGTTTTATTATT ATAATTGCYTCATTAGTTTT CCTAACYTTACTYGAACCAT 
          B_deplanata_A GTTGATAAAATTCCTTTCCA TCCTTACTTTTCATTTAAGG ATGTATTCGGCTTTATTGTT ATAATTGCTTCATTAATTTT CCTAACTCTACTCGAACCAT 
          B_deplanata_B GTTGATAAAATTCCTTTCCA TCCTTACTTTTCATTTAAGG ATGTATTCGGCTTTATTGTT ATAATTGCTTCATTAATTTT CCTAACTCTACTCGAACCAT 
            B_brunnea_A ATTGATAAAATTCCTTTTCA CCCTTACTTTTCATTTAAGG ATGTATTTGGTTTTATTATT ATAATTGCCTCACTAGTTTT CTTAACCCTCCTTGAACCAT 
            B_brunnea_B ATTGATAAAATTCCTTTTCA CCCTTACTTTTCATTTAAGG ATGTATTTGGTTTTATTATT ATAATTGCCTCACTAGTTTT CTTAACCCTCCTTGAACCAT 
          B_mauiensis_A GTTGATAAAATTCCTTTCCA CCCTTACTTCTCATTTAAGG ACGTATTTGGTTTTATTATT ATAATTGCCTCACTAGTCTT CCTAACCCTTCTTGAACCAT 
          B_mauiensis_B GTTGATAAAATTCCTTTCCA CCCTTACTTCTCATTTAAGG ACGTATTTGGTTTTATTATT ATAATTGCCTCACTAGTCTT CCTAACCCTTCTTGAACCAT 
      B_pilimauiensis_A GTTGATAAAATTCCTTTTCA CCCTTACTTCTCATTTAAGG ACGTATTTGGTTTTATTATT ATAATTGCCTCACTAGTTTT CCTTACCCTTCTTGAACCAT 
      B_pilimauiensis_B GTTGATAAAATTCCTTTTCA CCCTTACTTCTCATTTAAGG ACGTATTTGGTTTTATTATT ATAATTGCCTCACTAGTTTT CCTTACCCTTCTTGAACCAT 
             B_nitida_A GTTGATAAAATTCCTTTTCA CCCTTACTTTTCATTTAAAG ATGTATTTGGTTTTATTATT ATAATTGCCTCATTAGTTTT CTTAACCCTACTTGAACCAT 
             B_nitida_B GTTGATAAAATTCCCTTTCA CCCTTACTTTTCATTTAAAG ATGTATTTGGTTTTATTATT ATAATTGCCTCATTAGTTTT CTTAACCCTACTTGAACCAT 
             B_nitida_C GTTGATAAAATTCCTTTTCA TCCTTATTTTTCATTTAAAG ATGTATTTGGTTTTATTATT ATAATTGCCTCTTTAGTTTT CTTAACCTTACTTGAACCTT 
              E_nasutus GTTGATAAAATTCCTTTCCA CCCTTATTTCTCATTTAAGG ACGTATTTGGTTTTATTATT ATAATTGCCGCACTAGTATT TTTAACTTTACTTGAACCAT 
             E_pallidus GTTGATAAAATTCCTTTTCA CCCTTATTTCTCATTTAAGG ACGTATTCGGGTTTATTATT ATAATTGCCGCATTAGTATT TTTAACTTTACTTGAACCAT 
              R_lineosa GTAGATAAAATCCCCTTCCA CCCTTATTTTTCGTTTAAGG ATGTTTTTGGTTTTATTATT ATAATCGCCTCATTAGTATT TTTAACTTTACTTGAACCTT 
                R_dubia GTTGATAAAATCCCATTCCA TCCTTACTTCTCATTTAAGG ACGTATTCGGTTTTATTATT ATAATTGCTTCATTAGTATT TTTAACTTTACTTGAACCTT 
     Neoconocephalus_sp GTTGATAAAATTCCCTTTCA TCCTTACTTTTCATTCAAGG ATGTATTTGGATTCATCATT ATAGTAGCATCATTAGTTTT CTTAACTCTTTTAGAACCTT 
        Conanalus_pieli GTAGATAAAATTCCCTTTCA TCCCTATTTTACATTTAAAG ATATCTTCGGATTTATTATT ATAATTGCCATTTTAGTTTC ACTTACCCTTCTTGAACCTT 
 Conocephalus_maculatus GTAGATAAAATCCCATTCCA TCCTTATTTTTCGTTTAAGG ACATTTTTGGGTTTATTATT ATAATTGCTGCTTTAGTATT TTTAACTCTTCTTGAACCTT 
  Conocephalus_melaenus GTAGATAAAATTCCATTCCA CCCTTATTTTTCATTTAAAG ACATTTTTGGGTTTATTATT ATGATCGCAGCCTTAGTTTT TTTAACTCTCCTAGAACCTT 
       Ducetia_japonica ATTGATAAAATTCCTTTTCA TCCTTACTTCTCCTTTAAAG ATATTTTTGGTTTTATTATT ATAATTATAGTATTAACCTT TTTAACTTTAATAGAACCAT 
    Pseudokuzicus_pieli GTAGATAAAATTCCCTTTCA TCCTTATTTCTCATTCAAGG ATATATTTGGATTTATTATT ATAGTAGCAACACTTACTTT TTTAAGACTTCTTGAACCTT 

              B_nihoa_A ATATATTAGGAGATCCTGAT AACTTTATTCCTGCCAACCC CTTAGTTACCCCTGTTCATA TTCAACCGGAATGGTATTTT TTATTTGCTTATGCAATCCT 
              B_nihoa_B ATATATTAGGAGATCCTGAT AACTTTATTCCTGCCAACCC CTTAGTTACCCCTGTTCATA TTCAACCGGAATGGTATTTT TTATTTGCTTATGCAATCCT 
         B_kauaiensis_A ATATATTAGGTGATCCTGAT AATTTTACACCCGCCAACCC GCTAGTTACCCCAGTTCATA TCCAACCTGAATGATACTTT CTATTCGCATACGCAATTTT 
         B_kauaiensis_B ATATATTAGGTGATCCTGAT AATTTTACACCCGCCAACCC GCTAGTTACCCCAGTTCATA TCCAACCTGAATGATACTTT CTATTCGCATACGCAATTTT 
              B_unica_A ACCTACTTGGTGATCCTGAT AACTTTACACCTGCTAACCC ATTAGTTACGCCTGTTCATA TTCAACCAGAATGATATTTT CTATTTGCATATGCAATTCT 
              B_unica_B ATCTACTTGGTGATCCTGAT AATTTTACACCTGCTAACCC ATTAGTAACCCCTGTTCATA TTCAGCCGGAATGATACTTT CTCTTTGCCTACGCAATTCT 
            B_parvula_A ACCTATTAGGTGATCCTGAT AATTTTACACCTGCCAACCC TCTAGTTACCCCAGTTCATA TCCAACCGGAATGATATTTT TTATTTGCATATGCAATTTT 
            B_parvula_B ATCTATTAGGTGATCCTGAT AATTTTACACCTGCCAACCC TCTAGTTACCCCAGTTCATA TCCAACCGGAATGATATTTT TTATTTGCATATGCAATTTT 
       B_molokaiensis_A ACCTACTAGGAGATCCCGAT AATTTTACACCCGCCAACCC GCTAGTTACCCCGGTTCACA TTCAACCTGAATGATACTTT TTATTCGCATACGCAATTTT 
       B_molokaiensis_B ACCTACTAGGAGATCCCGAT AATTTTACACCCGCCAACCC GCTAGTTACCCCGGTTCACA TTCAACCTG----------- -------------------- 
          B_deplanata_A ACTTACTTGGTGATCCTGAT AACTTTACACCCGCCAACCC GCTAGTTACCCCAGTTCATA TCCAACCTGAATGATACTTC TTATTTGCCTATGCAATTTT 
          B_deplanata_B ACTTACTTGGTGATCCTGAT AACTTTACACCCGCCAACCC GCTAGTTACCCCAGTTCATA TCCAACCTGAATGATACTTC TTATTTGCCTATGCAATTTT 
            B_brunnea_A ACTTACTAGGTGATCCTGAT AATTTTACACCCGCTAATCC CYTAGTTACCCCAGTTCATA TTCAACCTGAATGATACTTT CTATTCGCGTACGCAATTCT 
            B_brunnea_B ACTTACTAGGTGATCCTGAT AATTTTACACCCGCTAATCC CYTAGTTACCCCAGTTCATA TTCAACCTGAATGATACTTT CTATTCGCGTACGCAATTCT 
          B_mauiensis_A ACTTATTAGGTGATCCTGAC AATTTTACACCTGCTAATCC CCTAGTTACCCCAGTTCATA TTCAACCTGAATGATATTTT CTATTTGCATATGCAATTCT 
          B_mauiensis_B ACTTATTAGGTGATCCTGAC AATTTTACACCTGCTAATCC CCTAGTTACCCCAGTTCATA TTCAACCTGAATGATATTTT CTATTTGCATATGCAATTCT 
      B_pilimauiensis_A ACTTATTAGGTGATCCTGAT AATTTTACACCTGCTAATCC CCTAGTTACCCCAGTTCATA TTCAACCTGAATGATATTTT CTATTTGCATACGCAATTCT 
      B_pilimauiensis_B ACTTATTAGGTGATCCTGAT AATTTTACACCTGCTAATCC CCTAGTTACCCCAGTTCATA TTCAACCTGAATGATATTTT CTATTTGCATACGCAATTCT 
             B_nitida_A ACTTACTAGGTGATCCTGAT AATTTTACACCAGCAAATCC CCTAGTCACCCCAGTTCACA TTCAACCTGAATGATATTTT CTATTCGCCTACGCAATTCT 
             B_nitida_B ACTTACTAGGTGATCCTGAT AATTTTACACCCGCTAATCC CCTAGTCACCCCAGTTCACA TTCAACCTGAATGATACTTT CTATTCGCCTACGCAATTCT 
             B_nitida_C ACTTATTAGGTGATCCTGAT AATTTTACACCCGCTAATCC TCTAGTTACTCCGGTTCACA TTCAACCTGAATGATACTTT CTATTCGCATACGCAATTCT 
              E_nasutus ATATATTAGGAGATCCTGAT AACTTTACCCCAGCTAACCC CTTAGTTACTCCTGTTCATA TTCAACCTGAATGATATTTC TTGTTTGCTTATGCAATTCT 
             E_pallidus ATATATTAGGAGATCCCGAT AATTTTACCCCAGCTAACCC TTTAGTTACTCCTGTACATA TTCAACCTGAATGATATTTC TTATTTGCTTATGCAATTTT 
              R_lineosa ATTTATTAGGGGATCCAGAT AATTTTACGCCCGCTAATCC ATTAGTAACACCAGTTCATA TTCAACCTGAATGATACTTC CTATTCGCTTATGCAATCCT 
                R_dubia ATATATTAGGAGACCCAGAT AATTTTATCCCTGCAAACCC ATTAGTAACTCCCGTTCACA TTCAGCCAGAATGATATTTT CTATTTGCTTACGCAATTTT 
     Neoconocephalus_sp ATCTATTAGGAGACCCTGAT AATTTCACACCAGCAAATCC ATTAGTAACACCTGTTCACA TTCAACCTGAATGATACTTC TTATTTGCATATGCGATTTT 
        Conanalus_pieli ATATATTAGGGGATCCTGAT AATTTCACACCAGCTAACCC TTTAGTCACTCCAGTTCACA TTCAACCAGAATGATATTTC TTATTTGCATACGCAATTTT 
 Conocephalus_maculatus ATATATTAGGAGACCCTGAT AATTTTACCCCTGCAAATCC TCTAGTTACCCCTGTTCATA TTCAACCAGAATGATATTTC TTATTCGCATACGCAATTTT 
  Conocephalus_melaenus ATATATTAGGAGACCCAGAT AACTTTACACCCGCAAATCC TTTAGTCACCCCAGTTCACA TTCAACCAGAATGGTACTTC CTCTTTGCTTACGCAATTCT 
       Ducetia_japonica ATATATTAGGAGACCCTGAT AATTTTACACCAGCTAATCC TTTAGTAACTCCCGTACATA TTCAACCAGAATGATATTTT CTATTCGCTTATGCTATTTT 
    Pseudokuzicus_pieli ATATATTAGGAGACCCTGAT AATTTTATCCCCGCCAATCC TCTTGTTACTCCAGTTCACA TTCAACCAGAATGATATTTT CTATTTGCTTACGCAATTCT 

              B_nihoa_A A
              B_nihoa_B A
         B_kauaiensis_A A
         B_kauaiensis_B A
              B_unica_A A
              B_unica_B A
            B_parvula_A A
            B_parvula_B A
       B_molokaiensis_A A
       B_molokaiensis_B -
          B_deplanata_A A
          B_deplanata_B A
            B_brunnea_A A
            B_brunnea_B -
          B_mauiensis_A A
          B_mauiensis_B A
      B_pilimauiensis_A A
      B_pilimauiensis_B A
             B_nitida_A -
             B_nitida_B A
             B_nitida_C A
              E_nasutus A
             E_pallidus A
              R_lineosa T
                R_dubia T
     Neoconocephalus_sp A
        Conanalus_pieli A
 Conocephalus_maculatus A
  Conocephalus_melaenus A
       Ducetia_japonica A
    Pseudokuzicus_pieli C
;
end
